# Supplementary material for: Reactivation of CTLA4-expressing T cells accelerates resolution of lung fibrosis in a humanized mouse model
Source: J Clin Invest. 2025 Mar 18;135(10):e181775. doi: 10.1172/JCI181775 (PMC12077895; doi:10.1172/JCI181775)
Supplement: Supplemental table 1 [file jci-135-181775-s244.xls]

## Sheet: Sheet0
Ingenuity Canonical Pathways	zScore	Ratio	Molecules
SRP-dependent cotranslational protein targeting to membrane	7.4162	0.478	FAU,RPL10A,RPL13,RPL14,RPL15,RPL18,RPL18A,RPL19,RPL23,RPL24,RPL27,RPL27A,RPL28,RPL29,RPL31,RPL35A,RPL36,RPL36A,RPL37,RPL37A,RPL38,RPL39,RPL4,RPL41,RPL5,RPL8,RPL9,RPLP0,RPLP1,RPLP2,RPN1,RPN2,RPS12,RPS13,RPS14,RPS16,RPS17,RPS18,RPS19,RPS2,RPS20,RPS21,RPS23,RPS25,RPS27A,RPS29,RPS3,RPS4X,RPS5,RPS6,RPS8,RPS9,SEC61A1,SRP14,SSR4
Eukaryotic Translation Initiation	7.34847	0.443	EIF3C,EIF3G,EIF3L,FAU,PABPC1,RPL10A,RPL13,RPL14,RPL15,RPL18,RPL18A,RPL19,RPL23,RPL24,RPL27,RPL27A,RPL28,RPL29,RPL31,RPL35A,RPL36,RPL36A,RPL37,RPL37A,RPL38,RPL39,RPL4,RPL41,RPL5,RPL8,RPL9,RPLP0,RPLP1,RPLP2,RPS12,RPS13,RPS14,RPS16,RPS17,RPS18,RPS19,RPS2,RPS20,RPS21,RPS23,RPS25,RPS27A,RPS29,RPS3,RPS4X,RPS5,RPS6,RPS8,RPS9
Nonsense-Mediated Decay (NMD)	7.34847	0.462	FAU,PABPC1,PPP2CA,PPP2R1A,RPL10A,RPL13,RPL14,RPL15,RPL18,RPL18A,RPL19,RPL23,RPL24,RPL27,RPL27A,RPL28,RPL29,RPL31,RPL35A,RPL36,RPL36A,RPL37,RPL37A,RPL38,RPL39,RPL4,RPL41,RPL5,RPL8,RPL9,RPLP0,RPLP1,RPLP2,RPS12,RPS13,RPS14,RPS16,RPS17,RPS18,RPS19,RPS2,RPS20,RPS21,RPS23,RPS25,RPS27A,RPS29,RPS3,RPS4X,RPS5,RPS6,RPS8,RPS9,SMG1
Eukaryotic Translation Elongation	7.2111	0.547	EEF1B2,EEF1G,FAU,RPL10A,RPL13,RPL14,RPL15,RPL18,RPL18A,RPL19,RPL23,RPL24,RPL27,RPL27A,RPL28,RPL29,RPL31,RPL35A,RPL36,RPL36A,RPL37,RPL37A,RPL38,RPL39,RPL4,RPL41,RPL5,RPL8,RPL9,RPLP0,RPLP1,RPLP2,RPS12,RPS13,RPS14,RPS16,RPS17,RPS18,RPS19,RPS2,RPS20,RPS21,RPS23,RPS25,RPS27A,RPS29,RPS3,RPS4X,RPS5,RPS6,RPS8,RPS9
Eukaryotic Translation Termination	7.07107	0.532	FAU,RPL10A,RPL13,RPL14,RPL15,RPL18,RPL18A,RPL19,RPL23,RPL24,RPL27,RPL27A,RPL28,RPL29,RPL31,RPL35A,RPL36,RPL36A,RPL37,RPL37A,RPL38,RPL39,RPL4,RPL41,RPL5,RPL8,RPL9,RPLP0,RPLP1,RPLP2,RPS12,RPS13,RPS14,RPS16,RPS17,RPS18,RPS19,RPS2,RPS20,RPS21,RPS23,RPS25,RPS27A,RPS29,RPS3,RPS4X,RPS5,RPS6,RPS8,RPS9
Selenoamino acid metabolism	6.93375	0.486	FAU,NNMT,PAPSS2,RPL10A,RPL13,RPL14,RPL15,RPL18,RPL18A,RPL19,RPL23,RPL24,RPL27,RPL27A,RPL28,RPL29,RPL31,RPL35A,RPL36,RPL36A,RPL37,RPL37A,RPL38,RPL39,RPL4,RPL41,RPL5,RPL8,RPL9,RPLP0,RPLP1,RPLP2,RPS12,RPS13,RPS14,RPS16,RPS17,RPS18,RPS19,RPS2,RPS20,RPS21,RPS23,RPS25,RPS27A,RPS29,RPS3,RPS4X,RPS5,RPS6,RPS8,RPS9
Response of EIF2AK4 (GCN2) to amino acid deficiency	6.93375	0.505	ATF3,ATF4,FAU,RPL10A,RPL13,RPL14,RPL15,RPL18,RPL18A,RPL19,RPL23,RPL24,RPL27,RPL27A,RPL28,RPL29,RPL31,RPL35A,RPL36,RPL36A,RPL37,RPL37A,RPL38,RPL39,RPL4,RPL41,RPL5,RPL8,RPL9,RPLP0,RPLP1,RPLP2,RPS12,RPS13,RPS14,RPS16,RPS17,RPS18,RPS19,RPS2,RPS20,RPS21,RPS23,RPS25,RPS27A,RPS29,RPS3,RPS4X,RPS5,RPS6,RPS8,RPS9
Major pathway of rRNA processing in the nucleolus and cytosol	6.6564	0.28	FAU,FCF1,RPL10A,RPL13,RPL14,RPL15,RPL18,RPL18A,RPL19,RPL23,RPL24,RPL27,RPL27A,RPL28,RPL29,RPL31,RPL35A,RPL36,RPL36A,RPL37,RPL37A,RPL38,RPL39,RPL4,RPL41,RPL5,RPL8,RPL9,RPLP0,RPLP1,RPLP2,RPS12,RPS13,RPS14,RPS16,RPS17,RPS18,RPS19,RPS2,RPS20,RPS21,RPS23,RPS25,RPS27A,RPS29,RPS3,RPS4X,RPS5,RPS6,RPS8,RPS9,WDR12
Extracellular matrix organization	5.33745	0.406	APP,ASPN,BGN,COL18A1,COL1A1,COL1A2,COL3A1,COL4A1,COL4A2,COL4A3,COL4A5,COL5A1,COL5A2,COL6A1,COL6A2,COL6A3,COMP,DCN,FMOD,FN1,HSPG2,ITGA1,ITGA5,ITGA7,ITGA9,ITGAV,ITGB1,LAMA2,LAMA3,LAMA4,LAMB1,LAMB2,LAMC1,LUM,MATN3,NID1,PDGFB,PTPRS,SERPINE1,SPARC,TNC,TNXB,VCAN
EIF2 Signaling	4.96397	0.291	ACTA2,ACTG2,AKT1,ATF3,ATF4,EIF3C,EIF3G,EIF3L,EIF4G2,FAU,HSPA5,PABPC1,PIK3C2B,PIK3R1,PIK3R3,PPP1CB,RPL10A,RPL13,RPL14,RPL15,RPL18,RPL18A,RPL19,RPL23,RPL24,RPL27,RPL27A,RPL28,RPL29,RPL31,RPL35A,RPL36,RPL36A,RPL37,RPL37A,RPL38,RPL39,RPL4,RPL41,RPL5,RPL8,RPL9,RPLP0,RPLP1,RPLP2,RPS12,RPS13,RPS14,RPS16,RPS17,RPS18,RPS19,RPS2,RPS20,RPS21,RPS23,RPS25,RPS27A,RPS29,RPS3,RPS4X,RPS5,RPS6,RPS8,RPS9,SHC1,VEGFA
Regulation of Insulin-like Growth Factor (IGF) transport and uptake by IGFBPs	4.71814	0.371	AFP,AMBN,APLP2,APOE,APP,C3,C4A/C4B,CALU,CCN1,CHRDL1,CKAP4,CST3,FAM20C,FBN1,FN1,FSTL1,GAS6,IGF1,IGFBP2,IGFBP3,IGFBP4,IGFBP5,IGFBP6,IGFBP7,IL6,LAMB1,LAMB2,LAMC1,LTBP1,MATN3,MFGE8,MMP2,MXRA8,NOTUM,P4HB,PDIA6,PRKCSH,PRSS23,QSOX1,SPARCL1,SPP1,STC2,TGOLN2,TIMP1,TNC,VCAN
Post-translational protein phosphorylation	4.32049	0.393	AFP,AMBN,APLP2,APOE,APP,C3,C4A/C4B,CALU,CCN1,CHRDL1,CKAP4,CST3,FAM20C,FBN1,FN1,FSTL1,GAS6,IGFBP3,IGFBP4,IGFBP5,IGFBP7,IL6,LAMB1,LAMB2,LAMC1,LTBP1,MATN3,MFGE8,MXRA8,NOTUM,P4HB,PDIA6,PRKCSH,PRSS23,QSOX1,SPARCL1,SPP1,STC2,TGOLN2,TIMP1,TNC,VCAN
Smooth Muscle Contraction	4.24264	0.419	ACTA2,ACTG2,ANXA6,CALD1,CALM1 (includes others),ITGA1,LMOD1,MYH11,MYL6,MYL9,MYLK,PDE5A,SORBS1,TLN1,TPM1,TPM2,TPM4,VCL
Ephrin Receptor Signaling	3.90007	0.153	ABL1,ACTR2,ACTR3,AKT1,ANGPT1,ATF4,CFL1,CFL2,CXCR4,EFNA1,EFNA3,EFNA4,GNA11,GNAS,GNG11,GNG12,ITGA1,ITGA5,ITGA7,ITGA9,ITGAV,ITGB1,KALRN,PDGFB,PDGFD,ROCK1,SHC1,SORBS1,VEGFA,VEGFD,WIPF1
Collagen degradation	3.83761	0.361	ADAM9,COL14A1,COL15A1,COL16A1,COL18A1,COL1A1,COL1A2,COL3A1,COL4A1,COL4A2,COL4A3,COL4A5,COL5A1,COL5A2,COL6A1,COL6A2,COL6A3,CTSB,CTSL,MMP14,MMP2,TMPRSS6
Processing of Capped Intron-Containing Pre-mRNA	3.8	0.0871	ACIN1,CPSF6,DDX39B,DDX5,FAM32A,HNRNPA2B1,HNRNPC,HNRNPD,HNRNPH1,HNRNPK,LUC7L3,NXF1,NXF2/NXF2B,PABPN1,PAPOLA,PCBP2,RBM25,SF3B1,SNRNP70,SNRPC,SNRPE,SRSF1,SRSF11,SRSF5,YBX1
GP6 Signaling Pathway	3.77964	0.22	AKT1,CALM1 (includes others),COL15A1,COL16A1,COL18A1,COL1A1,COL1A2,COL3A1,COL4A1,COL4A2,COL4A3,COL4A5,COL5A1,COL5A2,COL6A1,COL6A2,COL6A3,ITPR1,LAMA2,LAMA3,LAMA4,LAMB1,LAMB2,LAMC1,PIK3C2B,PIK3R1,PIK3R3,TLN1
Collagen biosynthesis and modifying enzymes	3.7097	0.313	BMP1,COL14A1,COL15A1,COL16A1,COL18A1,COL1A1,COL1A2,COL3A1,COL4A1,COL4A2,COL4A3,COL4A5,COL5A1,COL5A2,COL6A1,COL6A2,COL6A3,COLGALT2,P3H3,P4HB,PPIB
Integrin cell surface interactions	3.65563	0.388	BSG,COL16A1,COL18A1,COL1A1,COL1A2,COL3A1,COL4A1,COL4A2,COL4A3,COL4A5,COL5A1,COL5A2,COL6A1,COL6A2,COL6A3,COMP,F11R,FBN1,FN1,HSPG2,ICAM1,ICAM2,ITGA1,ITGA5,ITGA7,ITGA9,ITGAV,ITGB1,JAM2,LUM,SPP1,THBS1,TNC
Electron transport, ATP synthesis, and heat production by uncoupling proteins	3.60555	0.102	ATP5F1A,ATP5F1B,ATP5MC2,COX6C,COX8A,NDUFA13,NDUFB10,NDUFB2,NDUFS5,NDUFV1,UQCRB,UQCRC1,UQCRQ
Elastic fibre formation	3.60555	0.295	EFEMP1,ELN,EMILIN1,FBLN1,FBLN2,FBLN5,FBN1,FN1,ITGA5,ITGAV,ITGB1,LTBP1,LTBP3
Response to elevated platelet cytosolic Ca2+	3.56887	0.288	A2M,ACTN1,ALDOA,ANXA5,APLP2,APP,CALM1 (includes others),CALU,CD36,CD63,CFD,CFL1,CLU,FLNA,FN1,GAS6,HSPA5,IGF1,LGALS3BP,LY6G6F,MAGED2,MANF,MMRN1,ORM2,PDGFB,PF4,PPBP,QSOX1,SERPINA3,SERPINE1,SPARC,THBS1,TIMP1,TLN1,VCL,VEGFA,VEGFD,WDR1
Collagen chain trimerization	3.5	0.364	COL14A1,COL15A1,COL16A1,COL18A1,COL1A1,COL1A2,COL3A1,COL4A1,COL4A2,COL4A3,COL4A5,COL5A1,COL5A2,COL6A1,COL6A2,COL6A3
Syndecan interactions	3.4641	0.444	ACTN1,COL1A1,COL1A2,COL3A1,COL5A1,COL5A2,FN1,ITGAV,ITGB1,SDC3,THBS1,TNC
Assembly of collagen fibrils and other multimeric structures	3.44124	0.311	BMP1,COL14A1,COL15A1,COL18A1,COL1A1,COL1A2,COL3A1,COL4A1,COL4A2,COL4A3,COL4A5,COL5A1,COL5A2,COL6A1,COL6A2,COL6A3,CTSB,CTSL,LAMA3
Integrin Signaling	3.18198	0.179	ABL1,ACTA2,ACTG2,ACTN1,ACTR2,ACTR3,AKT1,ARF1,ARF4,CAPN3,GSN,ILK,ITGA1,ITGA5,ITGA7,ITGA9,ITGAV,ITGB1,MAP3K11,MYL9,MYLK,PARVA,PDGFB,PIK3C2B,PIK3R1,PIK3R3,PPP1CB,PPP1R12B,RHOT1,RHOU,RND1,ROCK1,SHC1,TLN1,TSPAN3,VCL,WIPF1,ZYX
Binding and Uptake of Ligands by Scavenger Receptors	3.15296	0.152	APOE,CALR,CD163,CD36,COL1A1,COL1A2,COL3A1,COL4A1,COL4A2,HBB,HSP90AA1,IGHA1,IGKC,JCHAIN,LRP1,SPARC,STAB1
NCAM signaling for neurite out-growth	3.05085	0.213	COL3A1,COL4A1,COL4A2,COL4A3,COL4A5,COL5A1,COL5A2,COL6A1,COL6A2,COL6A3,FGFR1,PRNP,PTPRA
Neutrophil degranulation	3	0.134	ACLY,ACTR2,ALDOA,ARMC8,ATP8A1,B2M,C3,CD36,CD55,CD63,CFD,CHI3L1,CKAP4,CMTM6,CPNE1,CR1,CRISPLD2,CST3,CTSB,CTSZ,CXCL1,DNAJC5,DYNC1H1,EPX,FABP5,FCGR3A/FCGR3B,GCA,GDI2,GLIPR1,GNS,GPI,GSN,HBB,HSP90AA1,HSP90AB1,IGF2R,IMPDH1,IMPDH2,IQGAP1,IST1,ITGAV,MIF,NME2,NPC2,OLR1,ORM2,PIGR,PLAC8,PLAUR,PNP,PPBP,PSMD1,QSOX1,RAB31,RAB3A,ROCK1,SERPINA3,SRP14,TCN1,TIMP2,TMEM30A,TXNDC5,VCL,VCP
RHO GTPase cycle	2.89747	0.0956	ACTN1,AKAP13,ARAP2,ARHGAP1,ARHGEF25,BCR,CAPZB,CDC42EP3,CDC42EP4,CKAP4,CKB,CLTC,DBN1,DDX39B,DDX4,DLC1,FERMT2,FGD4,GOLGA8K (includes others),HNRNPC,HSP90AA1,HSP90AB1,IQGAP1,ITGB1,KALRN,MAP3K11,MCAM,MYO9B,NCF1,NCKAP1,NET1,PDE5A,PIK3R1,PIK3R3,RHOU,RHPN2,RND1,ROCK1,TPM4,VANGL1,VCP,VIM,WIPF1
Glycosaminoglycan metabolism	2.88675	0.15	BGN,CSGALNACT2,CSPG4,DCN,FMOD,HPSE2,HSPG2,LUM,OGN,PAPSS2,SDC3,VCAN
Caveolar-mediated Endocytosis Signaling	2.88675	0.213	ABL1,ACTA2,ACTG2,B2M,CD55,COPA,FLNA,FLNC,HLA-A,ITGA1,ITGA5,ITGA7,ITGA9,ITGAV,ITGB1,RAB5A
IL-4 Signaling	2.88675	0.0468	AKT1,ATF4,COL15A1,COL16A1,COL18A1,COL1A1,COL1A2,COL3A1,COL4A1,COL4A2,COL4A3,COL4A5,COL5A1,COL5A2,COL6A1,COL6A2,COL6A3,FAS,GATA3,HLA-DRA,JAK1,MAF,NFKB2,PIK3C2B,PIK3R1,PIK3R3,TGM2
Signaling by MET	2.82843	0.228	COL1A1,COL1A2,COL3A1,COL5A1,COL5A2,FN1,ITGB1,LAMA2,LAMA3,LAMA4,LAMB1,LAMB2,LAMC1,PIK3R1,RPS27A,SHC1,SPINT1,TNS3
Signaling by NTRK1 (TRKA)	2.82843	0.0988	AP2M1,CLTC,ELK1,PIK3R1,PPP2CA,PPP2CB,PPP2R1A,SHC1
Signaling by FGFR2	2.82843	0.11	HNRNPH1,PIK3R1,PPP2CA,PPP2CB,PPP2R1A,RPS27A,SHC1,TIAL1
RHO GTPases activate PAKs	2.82843	0.381	CALM1 (includes others),FLNA,MYH11,MYL6,MYL9,MYLK,PPP1CB,PPP1R12B
Hematoma Resolution Signaling Pathway	2.78543	0.112	AXL,C3,C7,CD163,CD36,CD40LG,CX3CL1,CXCL8,DUSP1,FOS,IL17C,IL2,IL31,IL6,JUN,LRP1,MMP14,MMP2,NDUFA13,NDUFB10,NDUFB2,NDUFS5,NDUFV1,NFKB2,NOS1,SOCS3,SOD3,THBS1,TNFSF10
Pulmonary Fibrosis Idiopathic Signaling Pathway	2.78152	0.181	ACTA2,ACTG2,ADAMTS1,AJUBA,AKT1,AXL,CCN2,COL15A1,COL16A1,COL18A1,COL1A1,COL1A2,COL3A1,COL4A1,COL4A2,COL4A3,COL4A5,COL5A1,COL5A2,COL6A1,COL6A2,COL6A3,EGR1,FGFR1,FN1,FOS,FOXO1,FOXO3,FZD8,FZD9,IL6,IL6ST,ILK,ITGAV,ITGB1,JUN,MMP14,MMP2,NFKB2,NOTCH2,PDGFB,PDGFD,PDGFRA,PIK3C2B,PIK3R1,PIK3R3,RBBP7,REL,ROCK1,SERPINE1,SFTPA2,SFTPC,SRF,TGFBR2,TGFBR3,THBS1,VIM,WNT8A,YAP1
Protein Ubiquitination Pathway	2.74563	0.0989	ANAPC4,B2M,CRYAB,DNAJB1,DNAJC5,ELOC,HLA-A,HSP90AA1,HSP90AB1,HSPA5,HSPB1,HSPB6,HSPB7,NEDD4L,PSMB10,PSMB2,PSMC6,PSMD1,RPS27A,SACS,UBA1,UBE2B,UBE2G2,UBE2K,USO1,USP18,USP22
FXR/RXR Activation	2.71069	0.123	AKT1,APOC3,APOE,CD40LG,CXCL8,FBP1,FOXO1,GSTA2,GSTK1,ICAM1,IL17C,IL2,IL31,IL36RN,IL6,LPL,NFKB2,PLTP,PTGS2,SLC10A2,SOCS3,TNFSF10,TXNIP
Degradation of the extracellular matrix	2.68328	0.303	A2M,ADAMTS1,ADAMTS4,BMP1,BSG,CTSL,DCN,ELN,FBN1,FN1,HSPG2,LAMA3,LAMB1,LAMC1,MMP14,MMP2,NID1,SCUBE1,SPP1,TMPRSS6
L1CAM interactions	2.66789	0.136	AP2M1,CLTC,FGFR1,ITGA1,ITGA5,ITGA9,ITGAV,ITGB1,LAMB1,LAMC1,MSN,NRP2,SCN7A,SCN9A,TUBB1,TUBB3,TUBB8
RHO GTPases activate PKNs	2.64575	0.25	MYH11,MYL6,MYL9,PPP1CB,PPP1R12B,PPP1R14A,YWHAQ
RHO GTPases Activate ROCKs	2.64575	0.368	CFL1,MYH11,MYL6,MYL9,PPP1CB,PPP1R12B,ROCK1
Amyloid fiber formation	2.52982	0.137	APOE,APP,B2M,CST3,GSN,HSPG2,ITM2B,MFGE8,NAT8B,RPS27A
XBP1(S) activates chaperone genes	2.52982	0.208	ACADVL,ADD1,CTDSP2,DDX11,EXTL3,PDIA6,SHC1,TLN1,TSPYL2,XBP1
Fcgamma receptor (FCGR) dependent phagocytosis	2.52357	0.127	ABL1,ACTR2,ACTR3,AHCYL1,CFL1,FCGR1A,FCGR3A/FCGR3B,HCK,HSP90AA1,HSP90AB1,IGHG1,IGHG2,IGHG3,IGHG4,IGKC,ITPR1,MYO9B,NCKAP1,PIK3R1,WIPF1
Oxidative Phosphorylation	2.5	0.143	ATP5F1A,ATP5F1B,ATP5MC2,ATP5MGL,COX10,COX4I2,COX6C,COX8A,NDUFA13,NDUFB10,NDUFB2,NDUFS5,NDUFV1,UQCRB,UQCRC1,UQCRQ
trans-Golgi Network Vesicle Budding	2.49615	0.176	AP3B1,AP4S1,APP,ARF1,ARRB1,CLTC,CTSZ,GAK,GNS,IGF2R,SORT1,TGOLN2,TXNDC5
Signaling by FGFR4	2.44949	0.146	PIK3R1,PPP2CA,PPP2CB,PPP2R1A,RPS27A,SHC1
Signaling by FGFR3	2.44949	0.15	PIK3R1,PPP2CA,PPP2CB,PPP2R1A,RPS27A,SHC1
Oncostatin M Signaling	2.44949	0.163	CHI3L1,ELK1,EPAS1,IL6ST,JAK1,MT2A,SHC1
Ephrin B Signaling	2.44949	0.139	CFL1,CFL2,CXCR4,GNA11,GNAS,GNG11,GNG12,HNRNPK,KALRN,ROCK1
Activation of Matrix Metalloproteinases	2.44949	0.182	COL18A1,MMP14,MMP2,TIMP1,TIMP2,TPSAB1/TPSB2
Role of Osteoclasts in Rheumatoid Arthritis Signaling Pathway	2.34261	0.143	ADAM33,ADAM9,AKT1,ATF4,CALM1 (includes others),COL15A1,COL16A1,COL18A1,COL1A1,COL1A2,COL3A1,COL4A1,COL4A2,COL4A3,COL4A5,COL5A1,COL5A2,COL6A1,COL6A2,COL6A3,ELK1,FCGR1A,FCGR3A/FCGR3B,FOS,FOXO1,FOXO3,GSN,HCST,IL1R1,ITGA5,JUN,MMP14,MMP2,PIK3C2B,PIK3R1,PIK3R3,RHOT1,RHOU,RND1,SFRP2,SHC1,SPI1,SPP1,SRF
Glucose metabolism	2.33333	0.113	ALDOA,FBP1,GPI,HK1,PFKM,PPP2CA,PPP2CB,PPP2R1A,TPI1
GADD45 Signaling	2.33333	0.15	CCND2,CCNE2,FOXO3,GADD45A,GADD45B,GADD45G,NFKB2,REL,TGFBR2
Complement cascade	2.3094	0.126	C1R,C1S,C3,C4A/C4B,C7,CD55,CD81,CFB,CFD,CFH,CLU,CR1,IGHG1,IGHG2,IGHG3,IGHG4,IGKC
Paxillin Signaling	2.3094	0.15	ACTA2,ACTG2,ACTN1,ARF1,ITGA1,ITGA5,ITGA7,ITGA9,ITGAV,ITGB1,PARVA,PIK3C2B,PIK3R1,PIK3R3,TLN1,VCL
Regulation of TP53 Expression and Degradation	2.23607	0.128	AKT1,PPP2CA,PPP2CB,PPP2R1A,RPS27A
RHO GTPases Activate WASPs and WAVEs	2.23607	0.139	ABL1,ACTR2,ACTR3,NCKAP1,WIPF1
Striated Muscle Contraction	2.23607	0.139	DES,TPM1,TPM2,TPM4,VIM
BAG2 Signaling Pathway	2.23607	0.118	CTSB,HSP90AA1,HSPA5,MAPT,NFKB2,PSMB10,PSMB2,PSMC6,PSMD1,REL
Protein ubiquitination	2.23607	0.167	RPS27A,UBA1,UBE2B,UBE2G2,UBE2K
Protein Sorting Signaling Pathway	2.23607	0.112	AP3B1,AP3D1,AP4S1,ARF1,ARFGEF1,CLTC,COPA,GBA3,GNAS,HCK,IGF2R,KDELR1,PLPP1,RAB11FIP1,SCARB2,SEC23A,SORT1,TMED10,TMED6,TMED9
FOXO-mediated transcription	2.23607	0.263	AKT1,FOXO1,FOXO3,TXNIP,YWHAQ
RHO GTPases activate CIT	2.23607	0.263	MYH11,MYL6,MYL9,PPP1CB,PPP1R12B
CLEAR Signaling Pathway	2.2	0.0877	AKT1,ATF4,ATP6V1G2,CD63,CLCN7,CTSB,DDIT4,FGFR1,GNS,HIF1A,IGF1,IGF2R,ITPR1,MAPK6,PDGFB,PDGFRA,PPP2CA,PPP2CB,PPP2R1A,PPP2R2B,SCPEP1,TGFBR2,TGFBR3,VEGFA,YWHAQ
Platelet homeostasis	2.18282	0.198	ATP2A2,ATP2B4,CALM1 (includes others),GNAS,GNG11,GNG12,IRAG1,ITPR1,KCNMA1,KCNMB1,NOS1,P2RX2,PDE5A,PPP2CA,PPP2CB,PPP2R1A,TRPC3
Signaling by PDGF	2.18282	0.293	COL3A1,COL4A1,COL4A2,COL4A3,COL4A5,COL5A1,COL5A2,COL6A1,COL6A2,COL6A3,PDGFB,PDGFD,PDGFRA,PIK3R1,SPP1,THBS1,THBS2
Cellular Effects of Sildenafil (Viagra)	2.17663	0.0887	ACTA2,ACTG2,ADGRB3,ADGRG1,ADRB2,ADRB3,AKT1,ATF4,ATP2A2,CACNA2D2,CALCRL,CALM1 (includes others),CAPN3,DRD5,EDNRB,FAS,FZD8,FZD9,GNG11,GNG12,GPR4,GPRC5A,GUCY2D,HIF1A,HSP90AA1,HSP90AB1,HTR6,ID1,IL6,JUN,MAPK6,MAS1L,MYH11,MYL6,MYL9,MYLK,NFATC4,NFKB2,NPFFR1,P2RY11,PDE5A,PIK3C2B,PIK3R1,PIK3R3,PLN,PPP1CB,PPP1R12B,PPP1R14A,PPP1R3C,PPP2CA,PPP2CB,PPP2R1A,PPP2R2B,RGR,RGS2,SSTR4,TAS1R3,TGFBR2,TGFBR3,VEGFA,VEGFD
EPH-Ephrin signaling	2.13809	0.149	ACTR2,ACTR3,AP2M1,CFL1,CLTC,EFNA1,EFNA3,EFNA4,KALRN,MMP2,MYH11,MYL6,MYL9,ROCK1
Cardiac conduction	2.13809	0.138	AHCYL1,ASPH,ATP1A1,ATP1A2,ATP1B1,ATP2A2,ATP2B4,CACNA2D2,CALM1 (includes others),DMPK,FXYD4,ITPR1,KCNA5,KCNE2,NOS1,PLN,SCN7A,SCN9A
Acute Phase Response Signaling	2.13201	0.157	A2M,AKT1,C1R,C1S,C3,C4A/C4B,CFB,CRABP2,ELK1,FN1,FOS,HNRNPK,IL1R1,IL36RN,IL6,IL6ST,IRAK1,JUN,NFKB2,ORM2,PIK3R1,PIK3R3,REL,SERPINA3,SERPINE1,SERPINF1,SHC1,SOCS3,TRADD
TP53 Regulates Metabolic Genes	2.12132	0.0909	AKT1,COX6C,COX8A,DDIT4,GLS,GPI,TNRC6A,YWHAQ
The citric acid (TCA) cycle and respiratory electron transport	2.12132	0.145	BSG,IDH2,LDHA,LDHB,PDK1,PDK4,PDP1,SLC16A8
Signaling by FGFR1	2.12132	0.16	ANOS1,FGFR1,PIK3R1,PPP2CA,PPP2CB,PPP2R1A,RPS27A,SHC1
Regulation of mRNA stability by proteins that bind AU-rich elements	2.12132	0.182	AKT1,GPRC5A,HNRNPD,HSPB1,PABPC1,RPS27A,SET,ZFP36L1
Actin Nucleation by ARP-WASP Complex	2.12132	0.151	ACTR2,ACTR3,ITGA1,ITGA5,ITGA7,ITGA9,ITGAV,ITGB1,PPP1R12B,RHOT1,RHOU,RND1,ROCK1,WIPF1
Intra-Golgi and retrograde Golgi-to-ER traffic	2.06474	0.0936	ARF1,ARF4,CAPZB,COG4,COPA,DCTN4,DYNC1H1,GALNT2,IGF2R,KDELR1,MAN1A1,PAFAH1B3,RAB43,TGOLN2,TMED10,TMED9,TUBB1,TUBB3,TUBB8
COPII-mediated vesicle transport	2	0.0556	CTSZ,SEC23A,TMED10,USO1
Lipid Antigen Presentation by CD1	2	0.00964	AP2M1,B2M,CALR,PDIA3
E3 ubiquitin ligases ubiquitinate target proteins	2	0.0727	HLA-A,RPS27A,UBE2B,VCP
Cristae formation	2	0.129	ATP5F1A,ATP5F1B,ATP5MC2,MICOS10
FOXO-mediated transcription of oxidative stress, metabolic and neuronal genes	2	0.133	FBXO32,FOXO1,FOXO3,SIN3A
Endoplasmic Reticulum Stress Pathway	2	0.19	ATF4,CALR,HSPA5,XBP1
FOXO-mediated transcription of cell death genes	2	0.25	BCL6,CITED2,FOXO1,FOXO3
Platelet Adhesion to exposed collagen	2	0.267	COL1A1,COL1A2,ITGA1,ITGB1
GP1b-IX-V activation signalling	2	0.333	COL1A1,COL1A2,FLNA,PIK3R1
ATF6 (ATF6-alpha) activates chaperone genes	2	0.4	ATF4,CALR,HSPA5,XBP1
Regulation of Actin-based Motility by Rho	2	0.2	ACTA2,ACTG2,ACTR2,ACTR3,CFL1,GSN,ITGA1,ITGA5,ITGA7,ITGA9,ITGAV,ITGB1,MYL6,MYL9,MYLK,PIP4K2C,PPP1CB,PPP1R12B,RHOT1,RHOU,RND1,ROCK1,WIPF1
CTLA4 Signaling in Cytotoxic T Lymphocytes	1.96396	0.0345	AKT1,AP2M1,ARF1,B2M,CLTC,FOS,HCK,HLA-A,HLA-DRA,IL2,ITGB1,JUN,NFATC4,NFKB2,PIK3C2B,PIK3R1,PIK3R3,PPP2CA,PPP2CB,PPP2R1A,PPP2R2B
Actin Cytoskeleton Signaling	1.96116	0.143	ACTA2,ACTG2,ACTN1,ACTR2,ACTR3,CFL1,CFL2,FLNA,FN1,GNG12,GSN,IQGAP1,ITGA1,ITGA5,ITGA7,ITGA9,ITGAV,ITGB1,MSN,MYH11,MYL6,MYL9,MYLK,NCKAP1,PDGFB,PDGFD,PIK3C2B,PIK3R1,PIK3R3,PPP1CB,PPP1R12B,ROCK1,SHC1,TLN1,VCL
CSDE1 Signaling Pathway	1.94145	0.232	AKT1,CCL2,CSDE1,FN1,FOS,HNRNPC,HNRNPD,PABPC1,PABPC4,PABPN1,RPL9,TNC,VIM
RAF/MAP kinase cascade	1.91485	0.126	ANGPT1,ARRB1,CALM1 (includes others),DUSP1,DUSP5,FGFR1,FN1,HBEGF,IL2,IL3RA,IQGAP1,JAK1,KIT,MAP3K11,NF1,PDGFB,PDGFRA,PEBP1,PIK3R1,PPP1CB,PPP2CA,PPP2CB,PPP2R1A,PSMB10,PSMB2,PSMC6,PSMD1,PTPRA,RAPGEF2,RPS27A,SHC1,TLN1,VCL
Macrophage Alternative Activation Signaling Pathway	1.91485	0.174	ACLY,ATF4,CD36,CIITA,DUSP1,EPAS1,FOS,HLA-DRA,IGHG1,IGHG2,IGHG3,IGHG4,IGHM,IGKC,IL36RN,IL6,JAK1,JCHAIN,JUN,KDM6B,KLF4,LPL,MAF,MARCO,NFKB2,PF4,PIK3C2B,PIK3R1,PIK3R3,REL,SOCS3,THBS1,TSC22D3
IL-7 Signaling Pathway	1.89737	0.167	AKT1,BCL6,FOXO1,FOXO3,IGHG1,IGHM,JAK1,JUN,MCL1,PIK3C2B,PIK3R1,PIK3R3,SHC1
Mitotic Prophase	1.88982	0.068	NUMA1,PPP2CA,PPP2CB,PPP2R1A,SET,SMC2,USO1
Signaling by ERBB4	1.88982	0.119	APOE,HBEGF,PIK3R1,RPS27A,SHC1,SPARC,YAP1
Cancer Drug Resistance by Drug Efflux	1.88982	0.138	AKT1,FOXO1,FOXO3,PDK1,PIK3R1,PIK3R3,PTGS2,YBX1
GPER1 signaling	1.88982	0.156	FN1,GNAS,GNG11,GNG12,ITGA5,ITGB1,SHC1
SUMOylation of transcription cofactors	1.88982	0.159	CBX2,DDX17,DDX5,NPM1,PHC2,SIN3A,TRIM28
Cell Cycle Checkpoints	1.88562	0.0662	ANAPC16,ANAPC4,BABAM2,BUB3,CCNE2,CLIP1,DYNC1H1,PPP2CA,PPP2CB,PPP2R1A,PSMB10,PSMB2,PSMC6,PSMD1,RPS27A,SKA1,TP53BP1,YWHAQ
Gαq Signaling	1.88562	0.124	AKT1,ARHGEF25,CALM1 (includes others),ELK1,GNA11,GNAS,GNG11,GNG12,ITPR1,NFATC4,NFKB2,PIK3C2B,PIK3R1,PIK3R3,REL,RGS16,RGS2,RHOT1,RHOU,RND1,ROCK1
Interleukin-4 and Interleukin-13 signaling	1.82574	0.282	AKT1,BCL6,CCL2,CD36,COL1A2,CXCL8,FN1,FOS,FOXO1,FOXO3,FSCN1,GATA3,HIF1A,HSP90AA1,ICAM1,IGHG1,IGHG4,IL6,ITGB1,JAK1,JUNB,MCL1,MMP2,PIK3R1,PIM1,PTGS2,RHOU,SOCS3,TIMP1,VEGFA,VIM
COPI-mediated anterograde transport	1.80739	0.147	ARF1,ARF4,CAPZB,CD55,COG4,COPA,DCTN4,DYNC1H1,KDELR1,TMED10,TMED9,TUBB1,TUBB3,TUBB8,USO1
Extra-nuclear estrogen signaling	1.80739	0.205	AKT1,CALM1 (includes others),ELK1,FOS,FOXO3,GNG11,GNG12,HBEGF,HSP90AA1,HSPB1,MMP2,PIK3R1,PIK3R3,SHC1,SRF
Semaphorin interactions	1.80739	0.234	CDK5R1,CFL1,DPYSL3,HSP90AA1,HSP90AB1,ITGA1,ITGB1,MYH11,MYL6,MYL9,RND1,ROCK1,SEMA4A,SEMA6A,TLN1
IL-10 Signaling	1.78885	0.13	AKT1,ATF4,DDIT4,DUSP1,ELK1,FOS,HIF1A,HLA-A,HLA-DRA,ICAM1,IL1R1,IL36RN,IL6,IL6ST,JAK1,JUN,MAF,NFKB2,REL,SOCS3
Virus Entry via Endocytic Pathways	1.69775	0.161	ABL1,ACTA2,ACTG2,AP2M1,AP3B1,AP3D1,AP4S1,B2M,CD55,CLTC,CXADR,FLNA,FLNC,HLA-A,ITGA5,ITGB1,PIK3C2B,PIK3R1,PIK3R3
Systemic Lupus Erythematosus in T Cell Signaling Pathway	1.67126	0.0451	AKT1,ATF4,B2M,BCL6,CASP1,CD40LG,FAS,FOS,GADD45A,HLA-A,HLA-DRA,IL2,IL6,ITPR1,JUN,MSN,NOS1,PDK1,PIK3C2B,PIK3R1,PIK3R3,PPP2CA,PPP2CB,PPP2R1A,PPP2R2B,RHOT1,RHOU,RND1,ROCK1
GABAergic Receptor Signaling Pathway (Enhanced)	1.66667	0.0647	CACNA2D2,GLS,GLUL,GNG11,GNG12,GPHN,ITPR1,KCNJ9,SLC38A2
KEAP1-NFE2L2 pathway	1.66667	0.0989	AKT1,MAP1LC3B,PSMB10,PSMB2,PSMC6,PSMD1,RPS27A,SQSTM1,VCP
Complement System	1.66667	0.27	C1R,C1S,C3,C4A/C4B,C7,CD55,CFB,CFD,CFH,CR1
Cellular response to heat stress	1.63299	0.0619	CRYAB,DNAJB1,HSP90AA1,HSP90AB1,HSPA5,HSPB1
Cell Cycle: G1/S Checkpoint Regulation	1.63299	0.116	ABL1,CCND2,CCNE2,E2F6,FBXL5,FOXO1,RPL5,SIN3A
Autophagy	1.63299	0.111	AKT1,ATF4,ATG3,CALM1 (includes others),DAPK2,FOS,FOXO1,FOXO3,HIF1A,IGF1,JUN,MAP1LC3B,NFKB2,PDGFB,PIK3C2B,PIK3R1,PIK3R3,PPP2CA,PPP2CB,PPP2R1A,PPP2R2B,RAG2,SQSTM1,VEGFA
EGR2 and SOX10-mediated initiation of Schwann cell myelination	1.63299	0.207	LAMA2,LAMB1,LAMC1,PMP22,POU3F1,YAP1
Glycolysis I	1.63299	0.222	ALDOA,ENO1,FBP1,GPI,PFKM,TPI1
HOTAIR Regulatory Pathway	1.60591	0.129	AKT1,ATG3,COL1A1,COL1A2,COL3A1,ICAM1,IRF1,JAM2,MMP14,MMP2,NFKB2,PIK3C2B,PIK3R1,PIK3R3,RBBP7,REL,ROCK1,SPP1,SRF,VIM,WNT8A
IL-13 Signaling Pathway	1.60591	0.164	AKT1,CD36,CHI3L1,DEFB103A/DEFB103B,DEFB108B,DEFB128,DEFB130A/DEFB130B,DEFB131A/DEFB131B,DUSP1,HBEGF,HCK,JAK1,JUN,PIK3C2B,PIK3R1,PIK3R3,POSTN,ROCK1,SOCS3
LXR/RXR Activation	1.60591	0.179	ABCG4,APOC1,APOC3,APOD,APOE,C3,C4A/C4B,CCL2,CCL7,CD36,CLU,GC,IL1R1,IL36RN,IL6,LPL,NFKB2,ORM2,PLTP,PTGS2,REL,SERPINF1
Cardiac Hypertrophy Signaling	1.56893	0.111	ADRB2,ADRB3,AKT1,CACNA2D2,CALM1 (includes others),ELK1,GNA11,GNAS,GNG11,GNG12,HSPB1,IGF1,IL6,JUN,MAP3K11,MYL6,MYL9,NFATC4,NOTUM,PDIA3,PIK3C2B,PIK3R1,PIK3R3,RHOT1,RHOU,RND1,ROCK1,SRF,TGFBR2
Insulin Secretion Signaling Pathway	1.52753	0.0873	ATF4,CACNA2D2,CCK,CPE,CSH1/CSH2,EIF4G2,GNA11,GNAS,HCK,ITPR1,JAK1,KCNJ8,NOTUM,PABPC1,PDIA3,PIK3C2B,PIK3R1,PIK3R3,RAPGEF4,SEC61A1,SRP14,SSR4,STAT2,STX1B
MicroRNA Biogenesis Signaling Pathway	1.52753	0.112	ABL1,AKT1,CSDE1,DDX17,DDX5,DNAJB1,HNRNPA2B1,HNRNPD,HSP90AA1,HSP90AB1,IFNA1/IFNA13,IFNA14,IFNA4,IGF1,PDGFB,PIK3C2B,PIK3R1,PIK3R3,SRSF1,VEGFA,YAP1
RNA Polymerase II Transcription	1.50756	0.0738	CPSF6,DDX39B,ELOC,GTF2A2,PABPN1,PAPOLA,SNRPE,SRSF1,SRSF11,SRSF5,TAF2
Signaling by TGF-beta Receptor Complex	1.50756	0.208	CGN,F11R,FBN1,ITGAV,ITGB1,LTBP1,LTBP3,NEDD4L,PPP1CB,RPS27A,TGFBR2
CXCR4 Signaling	1.5	0.119	AKT1,CXCR4,EGR1,ELK1,FOS,GNA11,GNAS,GNG11,GNG12,ITPR1,JUN,MYL6,MYL9,PIK3C2B,PIK3R1,PIK3R3,RHOT1,RHOU,RND1,ROCK1
Plasma lipoprotein assembly, remodeling, and clearance	1.5	0.211	A2M,AP2M1,APOC1,APOC3,APOE,BMP1,CLTC,GPIHBP1,HDLBP,LPL,NPC2,P4HB,PCSK6,PLTP,RPS27A,SOAT1
Phospholipase C Signaling	1.4596	0.033	ATF4,CALM1 (includes others),CD79B,GNAS,GNG11,GNG12,IGHA1,IGHG1,IGHG2,IGHG3,IGHG4,IGHM,IGKC,ITGA1,ITGA5,ITGA7,ITGA9,ITGAV,ITGB1,ITPR1,JCHAIN,MYL6,MYL9,NFATC4,NFKB2,PEBP1,PLA2G3,PLA2G4E,PPP1CB,PPP1R12B,PPP1R14A,REL,RHOT1,RHOU,RND1,SHC1,TGM2
FLT3 Signaling in Hematopoietic Progenitor Cells	1.41421	0.0976	AKT1,ATF4,ELK1,PIK3C2B,PIK3R1,PIK3R3,SHC1,STAT2
UFMylation Signaling Pathway	1.41421	0.129	AKT1,EIF4G2,IL6,NFKB2,PABPC1,PDK1,RPN1,XBP1
Transcriptional regulation by RUNX2	1.41421	0.157	ABL1,AKT1,COL1A1,HEY1,ITGA5,MAF,SP7,YAP1
Unfolded protein response	1.41421	0.144	ATF4,CALR,CD82,DNAJB1,DNAJC5,HSPA5,INSIG1,OS9,P4HB,PDIA2,PDIA6,VCP,XBP1
Microautophagy Signaling Pathway	1.41421	0.144	COL15A1,COL16A1,COL18A1,COL1A1,COL1A2,COL3A1,COL4A1,COL4A2,COL4A3,COL4A5,COL5A1,COL5A2,COL6A1,COL6A2,COL6A3,MAP1LC3B,PSMB10,PSMB2,PSMC6,PSMD1,RHOT1,SEC23A,SQSTM1
ABRA Signaling Pathway	1.41421	0.348	ACTA2,ACTG2,ACTN1,ACTR3,CALD1,CCN2,CFL1,CFL2,EGR1,FOS,FOSB,GSN,IGF1,IL6,ITGB1,JUNB,JUND,MYH11,MYL9,MYOCD,PPP1R14A,ROCK1,SMTN,SRF,SVIL,TAGLN,TPM1,TPM2,TPM4,VCL,VEGFA,VEGFD
Xenobiotic Metabolism CAR Signaling Pathway	1.38675	0.067	CITED2,GSTA2,GSTK1,HSP90AA1,HSP90AB1,PPP2CA,PPP2CB,PPP2R1A,PPP2R2B,RACK1,SOD3,UGT2B15,UGT2B7
Gα12/13 Signaling	1.38675	0.105	AKT1,CDH13,CDH19,CDH5,ELK1,JUN,MYL6,MYL9,NFKB2,PIK3C2B,PIK3R1,PIK3R3,REL,ROCK1
Antioxidant Action of Vitamin C	1.34164	0.0526	NFKB2,NOTUM,PDIA3,PLA2G3,PLA2G4E,REL
Apelin Adipocyte Signaling Pathway	1.34164	0.0659	GNA11,GPX1,GSTK1,HIF1A,MAPK6,NCF1
G Protein Signaling Mediated by Tubby	1.34164	0.0107	ABL1,GNA11,GNAS,GNG11,GNG12
Role of CHK Proteins in Cell Cycle Checkpoint Control	1.34164	0.0862	E2F6,PPP2CA,PPP2CB,PPP2R1A,PPP2R2B
Signaling by EGFR	1.34164	0.1	HBEGF,PIK3R1,RPS27A,SHC1,SPRY1
RET signaling	1.34164	0.122	PDLIM7,PIK3R1,PIK3R3,RAP1GAP,SHC1
PFKFB4 Signaling Pathway	1.34164	0.122	ATF4,FBP1,GNAS,GPI,HK1,PFKM
FLT3 Signaling	1.34164	0.139	AKT1,FOXO3,HCK,PIK3R1,RPS27A
Signaling by CSF1 (M-CSF) in myeloid cells	1.34164	0.161	HCK,INPPL1,PIK3R1,RPS27A,SHC1
Regulation of TP53 Activity through Acetylation	1.34164	0.167	AKT1,CHD3,PIN1,PIP4K2C,RBBP7
Integrin signaling	1.34164	0.185	AKT1,FN1,RAPGEF4,SHC1,TLN1
Airway Pathology in Chronic Obstructive Pulmonary Disease	1.34164	0.119	APOD,CCL2,CD40LG,CXCL1,CXCL8,IL17C,IL2,IL31,IL6,LCN10,MMP2,ORM2,PTGDS,TNFSF10
Glycogen metabolism	1.34164	0.208	CALM1 (includes others),PHKG1,PPP1R3C,RPS27A,UGP2
Nephrin family interactions	1.34164	0.217	ACTN1,IQGAP1,KIRREL1,KIRREL2,PIK3R1
Chaperone Mediated Autophagy	1.34164	0.227	HBB,HSP90AA1,HSP90AB1,RPS27A,VIM
FOXO-mediated transcription of cell cycle genes	1.34164	0.294	BTG1,FOXO1,FOXO3,GADD45A,KLF4
Metallothioneins bind metals	1.34164	0.455	MT1B,MT1E,MT1M,MT1X,MT2A
Class I MHC mediated antigen processing and presentation	1.33333	0.096	ANAPC4,ASB10,B2M,CALR,CD36,CTSL,ELOC,FBXL5,FBXL8,FBXO10,FBXO32,FBXW10,FCGR1A,HECW2,HLA-A,HSPA5,KBTBD13,MGRN1,MRC2,NCF1,NEDD4L,PDIA3,PSMB10,PSMB2,PSMC6,PSMD1,RNF115,RPS27A,SEC23A,SOCS3,UBA1,UBE2B,UBE2G2,UBE2K,WSB1,ZBTB16
Activin Inhibin Signaling Pathway	1.33333	0.171	AKT1,CCN2,CCND2,COL1A1,COL1A2,CXCR4,EPOR,FBXO32,FOS,FOSB,FOXO3,IGHG1,IGHG2,IGHG3,IGHG4,IGHM,IGKC,IL1R1,IL36RN,IL6,JCHAIN,JUN,MAF,MAPK6,MMP2,NFKB2,PAX7,PIK3C2B,PIK3R1,PIK3R3,PTGS2,ROCK1,SERPINE1,SOX17,TGFBR3,TGIF2
Estrogen Receptor Signaling	1.29777	0.12	AKT1,ATF4,ATP5F1A,ATP5F1B,CACNA2D2,CFL1,CFL2,CTBP2,DDX5,FBXO32,FOS,FOXO1,FOXO3,GNA11,GNAS,GNG11,GNG12,HIF1A,HNRNPD,HSP90AA1,HSP90AB1,IGF1,IGF2R,JAK1,JUN,MED13L,MMP14,MMP2,MYL6,MYL9,NDUFA13,NDUFB10,NDUFB2,NDUFS5,NDUFV1,NFKB2,NOTUM,PDIA3,PIK3C2B,PIK3R1,PIK3R3,PPP1CB,PPP1R12B,REL,ROCK1,SHC1,THRAP3,VEGFA,VEGFD
NF-κB Signaling	1.29099	0.0263	AKT1,CD40LG,FGFR1,IGF2R,IL1R1,IL36RN,IRAK1,NFKB2,PDGFRA,PIK3C2B,PIK3R1,PIK3R3,TGFBR2,TGFBR3,TRADD
PI3K Signaling in B Lymphocytes	1.29099	0.0441	ABL1,AKT1,ATF3,ATF4,C3,CALM1 (includes others),CD79B,CD81,ELK1,FOS,FOXO3,IGHA1,IGHG1,IGHG2,IGHG3,IGHG4,IGHM,IGKC,ITPR1,JUN,NFATC4,NFKB2,NOTUM,PDIA3,PIK3R1,REL
Thrombin Signaling	1.29099	0.116	AKT1,ARHGEF25,ELK1,GATA3,GNA11,GNAS,GNG11,GNG12,ITPR1,MYL6,MYL9,MYLK,NFKB2,NOTUM,PDIA3,PIK3C2B,PIK3R1,PIK3R3,PPP1CB,PPP1R12B,REL,RHOT1,RHOU,RND1,ROCK1,SHC1
Apelin Cardiomyocyte Signaling Pathway	1.29099	0.152	AKT1,ATP2A2,GNA11,HIF1A,ITPR1,MAPK6,MYL6,MYL9,MYLK,NOTUM,PDIA3,PIK3C2B,PIK3R1,PIK3R3,PLN
RHOA Signaling	1.2792	0.185	ACTA2,ACTG2,ACTR2,ACTR3,ARHGAP1,CDC42EP3,CDC42EP4,CFL1,CFL2,DLC1,IGF1,MSN,MYL6,MYL9,MYLK,NRP2,PIP4K2C,PPP1CB,PPP1R12B,RAPGEF2,RHPN2,ROCK1,SEPTIN9
Transcriptional regulation by RUNX3	1.26491	0.104	CCN2,FOXO3,PSMB10,PSMB2,PSMC6,PSMD1,RPS27A,SPP1,TEAD3,YAP1
PIP3 activates AKT signaling	1.21268	0.121	AKT1,FGFR1,FOXO1,FOXO3,HBEGF,IER3,IRAK1,KIT,NR4A1,PDGFB,PDGFRA,PIK3R1,PIK3R3,PIP4K2C,PPP2CA,PPP2CB,PPP2R1A
Reelin Signaling in Neurons	1.21268	0.145	ACTR2,ACTR3,AKT1,APOE,APP,ARHGEF25,CDK5R1,CFL1,HCK,ITGA5,ITGB1,MAP1B,MAP3K11,MAPT,PAFAH1B3,PDK1,PDK4,PIK3C2B,PIK3R1,PIK3R3
Cardiac Hypertrophy Signaling (Enhanced)	1.17954	0.105	ACE,ADRB2,AKAP13,AKT1,ATP2A2,CACNA2D2,CALM1 (includes others),CD40LG,CXCL8,EDNRB,ELK1,FGFR1,FZD8,FZD9,GNA11,GNAS,GNG11,GNG12,HSPB1,HSPB7,IGF1,IL17C,IL1R1,IL2,IL31,IL3RA,IL6,IL6ST,ITGA1,ITGA5,ITGA7,ITGA9,ITGAV,ITGB1,ITPR1,JUN,MAP3K11,MYOCD,NFATC4,NFKB2,NOTUM,PDE5A,PDIA3,PDK1,PIK3C2B,PIK3R1,PIK3R3,PLN,PTGS2,REL,ROCK1,RPS6,SRF,TGFBR2,TGFBR3,TNFSF10,WNT8A
Nuclear Cytoskeleton Signaling Pathway	1.1767	0.118	ACTA2,ACTG2,CAPZB,CDH13,CDH19,CDH5,DCTN4,DES,DYNC1H1,EGR1,FN1,HCK,ITGA1,ITGA5,ITGA7,ITGA9,ITGAV,ITGB1,NFKB2,SRF,SUN2,TP53BP1,TUBB1,TUBB3,TUBB8,YAP1
Factors Promoting Cardiogenesis in Vertebrates	1.1547	0.085	ATF4,BMP1,CER1,FZD8,FZD9,LRP1,MYOCD,NOTUM,PDIA3,ROCK1,TGFBR2,TGFBR3,WNT8A
RHO GTPases Activate Formins	1.1547	0.0863	BUB3,CLIP1,DYNC1H1,ITGB1,PPP2CA,PPP2CB,PPP2R1A,SKA1,SRF,TUBB1,TUBB3,TUBB8
Signaling by ROBO receptors	1.1547	0.103	ABL1,COL4A5,CXCR4,ELOC,MYO9B,NTN1,PSMB10,PSMB2,PSMC6,PSMD1,RPS27A,SLIT2
O-linked glycosylation	1.1547	0.108	ADAMTS1,ADAMTS4,ADAMTS7,GALNT2,GALNTL5,MUC17,SBSPON,SPON1,SPON2,ST6GAL1,THBS1,THBS2
IGF-1 Signaling	1.1547	0.219	AKT1,CCN1,CCN2,ELK1,FOS,FOXO1,FOXO3,IGF1,IGFBP2,IGFBP3,IGFBP4,IGFBP5,IGFBP6,IGFBP7,JAK1,JUN,PIK3C2B,PIK3R1,PIK3R3,SHC1,SOCS3,SRF,YWHAQ
ILK Signaling	1.15079	0.209	ACTA2,ACTG2,ACTN1,AKT1,ATF4,CFL1,CFL2,FBLIM1,FERMT2,FLNA,FLNC,FN1,FOS,HIF1A,ILK,ITGB1,JUN,KRT18,LIMS2,MYH11,MYL6,MYL9,NACA,NFKB2,PARVA,PIK3C2B,PIK3R1,PIK3R3,PPP2CA,PPP2CB,PPP2R1A,PPP2R2B,PTGS2,REL,RHOT1,RHOU,RND1,TGFB1I1,VCL,VEGFA,VEGFD,VIM
Mitotic Metaphase and Anaphase	1.14708	0.0809	ANAPC16,ANAPC4,BUB3,CLIP1,DYNC1H1,IST1,PPP2CA,PPP2CB,PPP2R1A,PSMB10,PSMB2,PSMC6,PSMD1,PTTG1,RPS27A,SKA1,TUBB1,TUBB3,TUBB8
Mitotic G2-G2/M phases	1.14708	0.0955	AJUBA,AURKA,DYNC1H1,HSP90AA1,HSP90AB1,MZT2B,PPP1CB,PPP1R12B,PPP2CA,PPP2CB,PPP2R1A,PSMB10,PSMB2,PSMC6,PSMD1,RPS27A,TUBB1,TUBB3,TUBB8
DNA Replication Pre-Initiation	1.13389	0.0673	ANAPC16,ANAPC4,PSMB10,PSMB2,PSMC6,PSMD1,RPS27A
Melanocyte Development and Pigmentation Signaling	1.13389	0.0714	ATF4,GNAS,KIT,PIK3C2B,PIK3R1,PIK3R3,SHC1
FGF Signaling	1.13389	0.0814	AKT1,ATF4,FGFR1,ITPR1,PIK3C2B,PIK3R1,PIK3R3
Role of NANOG in Mammalian Embryonic Stem Cell Pluripotency	1.13389	0.0887	AKT1,BMP1,FZD8,FZD9,IL6ST,JAK1,PIK3C2B,PIK3R1,PIK3R3,SHC1,WNT8A
ISG15 antiviral mechanism	1.13389	0.0986	ARIH1,EIF4G2,ISG15,JAK1,MX1,PIN1,RPS27A
Cytoprotection by HMOX1	1.13389	0.113	COX6C,COX8A,HBB,HM13,PTK6,SIN3A,TXNIP
Metabolism of polyamines	1.13389	0.119	AZIN1,PSMB10,PSMB2,PSMC6,PSMD1,SAT1,SRM
Apoptotic execution phase	1.13389	0.135	ACIN1,ADD1,GAS2,GSN,MAPT,ROCK1,VIM
Signaling by ERBB2	1.13389	0.14	AKT1,HBEGF,HSP90AA1,PIK3R1,PTK6,RPS27A,SHC1
Hepatic Fibrosis Signaling Pathway	1.1094	0.146	ACTA2,AKT1,ATF4,CACNA2D2,CALM1 (includes others),CCL2,CCL3,CCN2,CD40LG,COL1A1,COL1A2,COL3A1,CXCL8,ELK1,FGFR1,FOS,FOXO1,FZD8,FZD9,HIF1A,ICAM1,IL1R1,IL36RN,IRAK1,ITGA1,ITGA5,ITGA7,ITGA9,ITGAV,ITGB1,JAK1,JUN,LRP1,MYL6,MYL9,MYLK,NCF1,NFKB2,PDCD4,PDGFB,PDGFD,PDGFRA,PDK1,PIK3C2B,PIK3R1,PIK3R3,REL,RHOT1,RHOU,RND1,ROCK1,SERPINE1,SPP1,TGFBR2,TGFBR3,TIMP1,TRADD,VEGFA,VEGFD,WNT8A,YAP1
Deubiquitination	1.09109	0.0798	ADRB2,ARRB1,BABAM2,FKBP8,GATA3,HIF1A,MAT2B,MAVS,MYSM1,PSMB10,PSMB2,PSMC6,PSMD1,RHOT1,RPS27A,TGFBR2,USP17L2 (includes others),USP17L22 (includes others),USP18,USP22,VCP
Oxytocin in Brain Signaling Pathway	1.09109	0.106	AKT1,ATF4,CACNA2D2,CALM1 (includes others),CASP1,GNA11,GNG11,GNG12,IL6,ITPR1,KCNJ13,NFKB2,NLRP13,NLRP6,PIK3C2B,PIK3R1,PIK3R3,PLA2G3,PLA2G4E,PTGS2,RGS2
Mitotic Prometaphase	1.06904	0.069	BUB3,CLIP1,DYNC1H1,HSP90AA1,MZT2B,NUMA1,PPP2CA,PPP2CB,PPP2R1A,SKA1,SMC2,TUBB1,TUBB3,TUBB8
Insulin Receptor Signaling	1.06904	0.1	ACLY,AKT1,FOXO1,FOXO3,INPPL1,JAK1,PIK3C2B,PIK3R1,PIK3R3,PPP1CB,PPP1R14A,PPP1R3C,SHC1,SOCS3
Clathrin-mediated endocytosis	1.06904	0.108	ACTR2,ACTR3,ADRB2,AP2M1,ARRB1,CLTC,GAK,HBEGF,IGF2R,RAB5A,RPS27A,SCARB2,SYT2,TGOLN2
MHC class II antigen presentation	1.06904	0.111	AP2M1,ARF1,CAPZB,CLTC,CTSB,CTSL,DCTN4,DYNC1H1,HLA-DRA,RILP,SEC23A,TUBB1,TUBB3,TUBB8
Cell surface interactions at the vascular wall	1.06066	0.152	ANGPT1,ATP1B1,BSG,CD99,COL1A1,COL1A2,CXADR,ESAM,F11R,FN1,GAS6,IGHA1,IGHM,IGKC,IGLL1/IGLL5,ITGA5,ITGAV,ITGB1,JAM2,JCHAIN,MIF,OLR1,PF4,PIK3R1,PSG1,PSG5,SDC3,SELE,SHC1,SLC16A8,THBD,TREM1
CDX Gastrointestinal Cancer Signaling Pathway	1.04257	0.124	AKT1,BMP1,CD40LG,CDX4,CXCL8,FOS,FZD8,FZD9,HBEGF,IL17C,IL2,IL31,IL6,JAK1,JUN,NCF1,NFKB2,PIK3C2B,PIK3R1,PIK3R3,PTGS2,REL,SLC10A2,TNFSF10,WNT8A
IL-27 Signaling Pathway	1.04257	0.18	AKT1,B2M,CASP1,CD274,ENTPD1,GADD45G,GATA3,HLA-A,IFNA1/IFNA13,IL1R1,IL2,IL6ST,IRF1,JAK1,MAF,MCL1,NFKB2,PIK3C2B,PIK3R1,PIK3R3,PTGS2,REL,SOCS3
Signaling by Rho Family GTPases	1.02899	0.176	ACTA2,ACTG2,ACTR2,ACTR3,CDC42EP3,CDC42EP4,CDH13,CDH19,CDH5,CFL1,CFL2,CLIP1,DES,ELK1,FOS,GNA11,GNAS,GNG11,GNG12,IQGAP1,ITGA1,ITGA5,ITGA7,ITGA9,ITGAV,ITGB1,JUN,MAP3K11,MSN,MYL6,MYL9,MYLK,NCF1,NFKB2,PIK3C2B,PIK3R1,PIK3R3,PIP4K2C,PPP1R12B,REL,RHOT1,RHOU,RND1,ROCK1,SEPTIN9,VIM,WIPF1
DNA Double Strand Break Response	1	0.0678	ABL1,BABAM2,RPS27A,TP53BP1
Mitochondrial biogenesis	1	0.0625	ATP5F1B,CALM1 (includes others),GABPA,IDH2
Mitochondrial protein import	1	0.0625	ATP5F1A,ATP5F1B,SLC25A6,TIMM22
TEC Kinase Signaling	1	0.045	ACTA2,ACTG2,FAS,FOS,GNA11,GNAS,GNG11,GNG12,HCK,ITGA1,ITGA5,ITGA7,ITGA9,ITGAV,ITGB1,JAK1,NFKB2,PIK3C2B,PIK3R1,PIK3R3,REL,RHOT1,RHOU,RND1,STAT2,TNFSF10
α-Adrenergic Signaling	1	0.0642	CALM1 (includes others),GNA11,GNAS,GNG11,GNG12,ITPR1,PHKG1
Iron uptake and transport	1	0.069	ATP6V1G2,FBXL5,RPS27A,STEAP2
TNF signaling	1	0.0702	OTUD1,RACK1,RPS27A,TRADD
DNA Damage Bypass	1	0.0833	ISG15,RPS27A,UBE2B,VCP
SUMOylation of RNA binding proteins	1	0.087	CBX2,HNRNPC,HNRNPK,PHC2
G Beta Gamma Signaling	1	0.0775	AKT1,CACNA2D2,GNA11,GNAS,GNG11,GNG12,HBEGF,ITPR1,KCNJ9,SHC1
Pyrimidine Ribonucleotides De Novo Biosynthesis	1	0.093	ENTPD1,NME2,NME3,NUDT15
Neurotransmitter release cycle	1	0.1	ARL6IP5,GLS,RAB3A,SLC38A2
Pyrimidine Ribonucleotides Interconversion	1	0.1	ENTPD1,NME2,NME3,NUDT15
Cell Cycle: G2/M DNA Damage Checkpoint Regulation	1	0.098	ABL1,AURKA,FBXL5,GADD45A,YWHAQ
Beta-catenin independent WNT signaling	1	0.0882	AP2M1,CALM1 (includes others),CLTC,FZD8,GNG11,GNG12,ITPR1,RPS27A,TNRC6A
ABC-family proteins mediated transport	1	0.0891	ABCG4,DERL3,OS9,PSMB10,PSMB2,PSMC6,PSMD1,RPS27A,VCP
GPVI-mediated activation cascade	1	0.114	COL1A1,COL1A2,PIK3R1,PIK3R3
Degradation of beta-catenin by the destruction complex	1	0.0978	CTBP2,PPP2CA,PPP2CB,PPP2R1A,PSMB10,PSMB2,PSMC6,PSMD1,RPS27A
Processing of Capped Intronless Pre-mRNA	1	0.138	CPSF6,PABPN1,PAPOLA,SNRPE
Signaling by NOTCH4	1	0.108	ACTA2,AKT1,HEY1,NOTCH2,PSMB10,PSMB2,PSMC6,PSMD1,RPS27A
Gluconeogenesis I	1	0.148	ALDOA,ENO1,FBP1,GPI
PTEN Regulation	1	0.1	AKT1,CBX2,CBX6,CHD3,EGR1,JUN,MAF1,PHC2,PSMB10,PSMB2,PSMC6,PSMD1,RBBP7,RPS27A,TNRC6A
Opioid Signalling	1	0.111	AHCYL1,CALM1 (includes others),GNA11,GNG11,GNG12,ITPR1,PPP2CA,PPP2CB,PPP2R1A,PRKX
Mitotic G1 phase and G1/S transition	1	0.107	ABL1,AKT1,CCND2,CCNE2,E2F6,PPP2CA,PPP2CB,PPP2R1A,PSMB10,PSMB2,PSMC6,PSMD1,PTK6,RPS27A
Hedgehog ligand biogenesis	1	0.138	NOTUM,OS9,P4HB,PSMB10,PSMB2,PSMC6,PSMD1,RPS27A,VCP
Pexophagy	1	0.364	EPAS1,MAP1LC3B,RPS27A,SQSTM1
Neuregulin Signaling	1	0.145	AKT1,CDK5R1,DCN,ELK1,HBEGF,HSP90AA1,HSP90AB1,ITGA1,ITGA5,ITGA7,ITGA9,ITGAV,ITGB1,PIK3R1,PIK3R3,RPS6,SHC1
Signaling by VEGF	1	0.157	AHCYL1,AKT1,AXL,CALM1 (includes others),CDH5,HSP90AA1,HSPB1,ITGAV,ITPR1,NCF1,NCKAP1,NRP2,PIK3R1,ROCK1,SPHK1,VEGFA,VEGFD
Remodeling of Epithelial Adherens Junctions	1	0.191	ACTA2,ACTG2,ACTN1,ACTR2,ACTR3,CLIP1,IQGAP1,RAB5A,TUBB1,TUBB3,TUBB8,VCL,ZYX
Leukocyte Extravasation Signaling	0.96225	0.176	ABL1,ACTA2,ACTG2,ACTN1,ARHGAP1,CD99,CDH5,CLDN18,CLDN2,CLDN4,CLDN7,CXCR4,DLC1,EDIL3,F11R,ICAM1,ITGB1,JAM2,MMP14,MMP2,MSN,MYL6,NCF1,PIK3C2B,PIK3R1,PIK3R3,RAP1GAP,RAPGEF4,ROCK1,THY1,TIMP1,TIMP2,VCL,WIPF1
Role of NFAT in Cardiac Hypertrophy	0.942809	0.0848	AKT1,CACNA2D2,CALM1 (includes others),GNAS,GNG11,GNG12,IGF1,IL6,IL6ST,ITPR1,NFATC4,NOTUM,PDIA3,PIK3C2B,PIK3R1,PIK3R3,RCAN2,SHC1,TGFBR2
PI3K/AKT Signaling	0.942809	0.145	AKT1,FOXO1,FOXO3,HSP90AA1,HSP90AB1,IL1R1,IL3RA,IL6ST,ILK,INPPL1,ITGA1,ITGA5,ITGA7,ITGA9,ITGAV,ITGB1,JAK1,MCL1,NFKB2,PIK3R1,PIK3R3,PPP2CA,PPP2CB,PPP2R1A,PPP2R2B,PTGS2,REL,SHC1,YWHAQ
Ferroptosis Signaling Pathway	0.904534	0.084	ARF1,ARF4,ATF4,CTSB,EMP1,HSPB1,PEBP1,SAT1,SLC39A8,SQSTM1,YAP1
Cargo recognition for clathrin-mediated endocytosis	0.904534	0.103	ADRB2,AP2M1,ARRB1,CLTC,GRK3,HBEGF,IGF2R,RPS27A,SCARB2,SYT2,TGOLN2
p75 NTR receptor-mediated signalling	0.904534	0.11	AKAP13,ARHGEF35,FGD4,IRAK1,KALRN,NET1,RPS27A,RTN4,RTN4R,SORCS3,SQSTM1
STAT3 Pathway	0.904534	0.111	FGFR1,IGF1,IGF2R,IL1R1,IL3RA,IL6ST,MAP3K11,NDUFA13,PDGFB,PDGFRA,PIM1,SOCS3,TGFBR2,TGFBR3,VEGFA
NRF2-mediated Oxidative Stress Response	0.904534	0.11	ACTA2,ACTG2,AKT1,ATF4,CYP4Z1,DNAJB1,DNAJC5,FKBP5,FOS,GSTA2,GSTK1,HERPUD1,HSP90AA1,HSP90AB1,JUN,JUNB,JUND,MAF,PIK3C2B,PIK3R1,PIK3R3,PPIB,SOD3,SQSTM1,UBE2K,VCP
Glioma Signaling	0.904534	0.128	ABL1,AKT1,CALM1 (includes others),CCND2,E2F6,IDH2,IGF1,IGF2R,PDGFB,PDGFD,PDGFRA,PIK3C2B,PIK3R1,PIK3R3,SHC1,SIN3A
Integration of energy metabolism	0.904534	0.136	ACLY,AHCYL1,CACNA2D2,CD36,GNA11,GNAS,GNG11,GNG12,IQGAP1,ITPR1,PPP2CA,PPP2CB,PPP2R1A,RAPGEF4
EGF Signaling	0.904534	0.196	AKT1,ELK1,FOS,ITPR1,JAK1,JUN,PIK3C2B,PIK3R1,PIK3R3,SHC1,SRF
HEY1 Signaling Pathway	0.894427	0.13	AKT1,BMP1,DLL3,E2F6,GATA3,HEY1,HIF1A,IL6,MMP14,MMP2,MYH11,NOTCH2,PIK3C2B,PIK3R1,PIK3R3,SIN3A,SRF,TGFBR2,TGFBR3,VEGFA,VEGFD
IL-6 Signaling	0.852803	0.178	A2M,AKT1,COL1A1,CXCL8,ELK1,FOS,HSPB1,HSPB7,IL1R1,IL36RN,IL6,IL6ST,JUN,MCL1,NFKB2,PIK3C2B,PIK3R1,PIK3R3,REL,SHC1,SOCS3,SRF,VEGFA
fMLP Signaling in Neutrophils	0.83205	0.122	ACTR2,ACTR3,CALM1 (includes others),ELK1,GNA11,GNAS,GNG11,GNG12,ITPR1,NCF1,NFATC4,NFKB2,PIK3C2B,PIK3R1,PIK3R3,REL
p38 MAPK Signaling	0.83205	0.125	ATF4,DUSP1,ELK1,FAS,HSPB1,HSPB7,IL1R1,IL36RN,IRAK1,MAPT,PLA2G3,PLA2G4E,SRF,TGFBR2,TRADD
PPAR Signaling	0.83205	0.131	CITED2,FOS,HSP90AA1,HSP90AB1,IL1R1,IL36RN,JUN,NFKB2,PDGFB,PDGFD,PDGFRA,PTGS2,REL,SHC1
14-3-3-mediated Signaling	0.83205	0.134	AKT1,ELK1,FOS,FOXO1,JUN,MAPT,NOTUM,PDIA3,PIK3C2B,PIK3R1,PIK3R3,TUBB1,TUBB3,TUBB8,VIM,YAP1,YWHAQ
VEGF Signaling	0.83205	0.152	ACTA2,ACTG2,ACTN1,AKT1,FOXO1,FOXO3,HIF1A,PIK3C2B,PIK3R1,PIK3R3,ROCK1,SHC1,VCL,VEGFA,VEGFD
Antiproliferative Role of TOB in T Cell Signaling	0.816497	0.0141	CCNE2,IL2,PABPC1,PABPC4,TGFBR2,TWSG1
Calcium-induced T Lymphocyte Apoptosis	0.816497	0.013	ATP2A2,CALM1 (includes others),HLA-A,HLA-DRA,ITPR1,NR4A1
RAB GEFs exchange GTP for GDP on RABs	0.816497	0.0674	AKT1,GDI1,GDI2,RAB31,RAB3A,RAB5A
Salvage Pathways of Pyrimidine Ribonucleotides	0.816497	0.0722	DMPK,IRAK1,MAPK6,NME2,NME3,PIM1,PRKX
ERK5 Signaling	0.816497	0.0811	AKT1,ATF4,FOS,FOXO3,IL6ST,YWHAQ
CNTF Signaling	0.816497	0.105	AKT1,IL6ST,JAK1,PIK3C2B,PIK3R1,PIK3R3
Induction of Apoptosis by HIV1	0.816497	0.108	CXCR4,FAS,NFKB2,REL,SLC25A3,SLC25A6,TRADD
FAT10 Cancer Signaling Pathway	0.816497	0.14	AKT1,CXCR4,IL6,NFKB2,REL,TGFBR2,TGFBR3
Antigen Presentation Pathway	0.816497	0.154	B2M,CALR,CIITA,HLA-A,HLA-DRA,PDIA3
MAPK targets/ Nuclear events mediated by MAP kinases	0.816497	0.182	ELK1,FOS,JUN,PPP2CA,PPP2CB,PPP2R1A
Intrinsic Prothrombin Activation Pathway	0.816497	0.167	COL18A1,COL1A1,COL1A2,COL3A1,F12,KLK12,THBD
Hypoxia Signaling in the Cardiovascular System	0.816497	0.158	AKT1,ATF4,HIF1A,HSP90AA1,HSP90AB1,JUN,LDHA,P4HB,UBE2B,UBE2G2,UBE2K,VEGFA
Inhibition of Matrix Metalloproteases	0.816497	0.205	A2M,HSPG2,LRP1,MMP14,MMP2,THBS2,TIMP1,TIMP2
Erythropoietin Signaling Pathway	0.816497	0.142	AKT1,CCND2,CD40LG,CXCL8,ELK1,EPOR,FOS,FOXO3,HBA1/HBA2,HBB,HIF1A,IL17C,IL2,IL31,IL6,ITPR1,JUN,NFKB2,PIK3C2B,PIK3R1,PIK3R3,REL,SHC1,TNFSF10,TRPC3
TCF dependent signaling in response to WNT	0.774597	0.0754	AKT1,FZD8,LGR6,PPP2CA,PPP2CB,PPP2R1A,PSMB10,PSMB2,PSMC6,PSMD1,RPS27A,SFRP2,SOX17,SOX7,WNT8A
HIF1α Signaling	0.755929	0.134	ADM,AKT1,ELOC,GPI,HIF1A,HK1,HSP90AA1,HSPA5,IGF1,IL6,JUN,LDHA,LDHB,MMP14,MMP2,NCF1,PDGFB,PIK3C2B,PIK3R1,PIK3R3,RACK1,RPS6,SAT1,SAT2,SERPINE1,VEGFA,VEGFD,VIM
CDC42 Signaling	0.727607	0.0434	ACTR2,ACTR3,B2M,CFL1,CFL2,CLIP1,EXOC6B,FOS,HLA-A,HLA-DRA,IQGAP1,ITGA1,ITGA5,ITGA7,ITGA9,ITGAV,ITGB1,JUN,MAP3K11,MYL6,MYL9,MYLK,PPP1CB,PPP1R12B,WIPF1
Adrenergic Receptor Signaling Pathway (Enhanced)	0.727607	0.085	ADRB2,ADRB3,ATP6V1G2,BDNF,CACNA2D2,CD40LG,CXCL8,GNAS,IL17C,IL2,IL31,IL4I1,IL6,ITPR1,NOTUM,PDIA3,TNFSF10
RAC Signaling	0.727607	0.168	ACTR2,ACTR3,CDK5R1,CFL1,CFL2,ELK1,IQGAP1,ITGA1,ITGA5,ITGA7,ITGA9,ITGAV,ITGB1,JUN,MAP3K11,NCF1,NCKAP1,NFKB2,PIK3C2B,PIK3R1,PIK3R3,PIP4K2C,REL
RAR Activation	0.714286	0.114	AKT1,ATF4,CD40LG,CITED2,COL1A1,COL1A2,COL3A1,CRABP2,CXCL8,DUSP1,F11R,FABP5,FOS,GNA11,HIF1A,HOXB3,HOXB5,HOXD3,IGFBP3,IL17C,IL2,IL31,IL3RA,IL6,JUN,KIT,KLF2,LAMB1,MMP2,NFKB2,PDE5A,PIK3C2B,PIK3R1,PIK3R3,RDH12,REL,RHOT1,RHOU,RND1,SDR9C7,SOCS3,STRA6,TGFBR2,TGFBR3,TGM2,TNFSF10,VEGFA,WNT8A,ZBTB16
Wound Healing Signaling Pathway	0.714286	0.194	ACTA2,CD40LG,COL15A1,COL16A1,COL18A1,COL1A1,COL1A2,COL3A1,COL4A1,COL4A2,COL4A3,COL4A5,COL5A1,COL5A2,COL6A1,COL6A2,COL6A3,CXCL8,FN1,FOS,HBEGF,IL17C,IL1R1,IL2,IL31,IL36RN,IL6,ITGB1,JAK1,JUN,KRT84,LAMA2,LAMA3,LAMB1,LAMC1,MST1,NFKB2,PDGFB,PDGFD,PF4,SHC1,TGFBR2,TGFBR3,TNFSF10,TPSAB1/TPSB2,TRADD,VEGFA,VEGFD,VIM
Type I Diabetes Mellitus Signaling	0.707107	0.0255	CPE,FAS,HLA-A,HLA-DRA,IL1R1,IL2,IRAK1,IRF1,JAK1,NFKB2,REL,SOCS3,TRADD
Phase I - Functionalization of compounds	0.707107	0.0784	ADH5,AOC3,CYP1B1,CYP2W1,CYP4B1,CYP4Z1,FDX2,PTGIS
DNA Methylation and Transcriptional Repression Signaling	0.707107	0.0816	CHD3,E2F6,GADD45A,GADD45B,GADD45G,HOXB3,RBBP7,SIN3A
WNK Renal Signaling Pathway	0.707107	0.0943	AKT1,ANAPC4,CALM1 (includes others),ELOC,IGF1,KCNJ10,LRRC8B,PIK3C2B,PIK3R1,PIK3R3
G alpha (12/13) signalling events	0.707107	0.1	AKAP13,ARHGEF35,FGD4,GNG11,GNG12,KALRN,NET1,ROCK1
Costimulation by the CD28 family	0.707107	0.103	AKT1,CD274,HLA-DRA,PIK3R1,PIK3R3,PPP2CA,PPP2CB,PPP2R1A
GM-CSF Signaling	0.707107	0.129	AKT1,ELK1,HCK,PIK3C2B,PIK3R1,PIK3R3,PIM1,RACK1,SHC1
NLR signaling pathways	0.707107	0.143	APP,CARD9,CASP1,HSP90AB1,IRAK1,NFKB2,RPS27A,TXNIP
Aggrephagy	0.707107	0.186	DYNC1H1,HSP90AA1,RPS27A,TUBB1,TUBB3,TUBB8,VCP,VIM
Acetylcholine Receptor Signaling Pathway	0.688247	0.0979	ADAM9,AKT1,ATF4,CACNA2D2,CALM1 (includes others),CASP1,CHRFAM7A,CHRNA10,CHRNB3,CHRNE,GNA11,IL6,ITPR1,NFKB2,NOTUM,PDIA3,PIK3C2B,PIK3R1,PIK3R3
Transcriptional Regulatory Network in Embryonic Stem Cells	0.688247	0.116	AKT1,ALKBH5,ESRRB,FGFR1,FZD8,FZD9,IGF1,IGF2R,IL6ST,JAK1,KLF4,PIK3C2B,PIK3R1,PIK3R3,SET,TGFBR2,TGFBR3,WNT8A,ZIC3
Glutaminergic Receptor Signaling Pathway (Enhanced)	0.654654	0.0646	AKT1,ATF4,BDNF,CACNA2D2,CALM1 (includes others),GLS,GLUL,GNAS,ITPR1,NFKB2,NOTUM,PDIA3,PIK3C2B,PIK3R1,PIK3R3,PLA2G3,PLA2G4E,SCN7A,SCN9A,SLC38A2,STX1B
Interleukin-1 family signaling	0.632456	0.0775	CASP1,IL1R1,IL36RN,IRAK1,PSMB10,PSMB2,PSMC6,PSMD1,RPS27A,SQSTM1
Regulation of mitotic cell cycle	0.632456	0.114	ANAPC16,ANAPC4,AURKA,BUB3,PSMB10,PSMB2,PSMC6,PSMD1,PTTG1,RPS27A
Growth Hormone Signaling	0.632456	0.155	A2M,CSH1/CSH2,ELK1,FOS,IGF1,IGFBP3,PIK3C2B,PIK3R1,PIK3R3,SOCS3,SRF
HSP90 chaperone cycle for steroid hormone receptors in the presence of ligand	0.632456	0.182	CAPZB,DCTN4,DNAJB1,DYNC1H1,FKBP5,HSP90AA1,HSP90AB1,TUBB1,TUBB3,TUBB8
Opioid Signaling Pathway	0.625543	0.0964	AKT1,AP2M1,ARRB1,ATF4,CACNA2D2,CALM1 (includes others),CLTC,ELK1,FOS,FOSB,GNA11,GNAS,GNG11,GNG12,GRK3,HCK,ITPR1,KCNJ9,MAPK6,NFKB2,NOS1,PDK1,RGS1,RGS16,SCN7A,SIGMAR1,SRF
Neddylation	0.6	0.102	ASB10,DCAF8,DDA1,ELOC,EPAS1,FBXL5,FBXL8,FBXO10,FBXO32,FBXW10,FEM1B,HIF1A,HIF3A,KBTBD13,PSMB10,PSMB2,PSMC6,PSMD1,RBBP7,RPS27A,SOCS3,SQSTM1,VCP,WSB1,ZBTB16
Signaling by the B Cell Receptor (BCR)	0.57735	0.0765	AHCYL1,CALM1 (includes others),CD79B,IGHM,IGKC,ITPR1,PIK3R1,PSMB10,PSMB2,PSMC6,PSMD1,REL,RPS27A
Cholecystokinin/Gastrin-mediated Signaling	0.57735	0.109	CCK,ELK1,FOS,IL36RN,ITPR1,JUN,PTGS2,RHOT1,RHOU,RND1,ROCK1,SHC1,SRF
Fcγ Receptor-mediated Phagocytosis in Macrophages and Monocytes	0.57735	0.128	ACTA2,ACTG2,ACTR2,ACTR3,AKT1,FCGR1A,FCGR3A/FCGR3B,HCK,NCF1,PIK3R1,PIK3R3,TLN1
PAK Signaling	0.57735	0.154	CFL1,CFL2,ITGA1,ITGA5,ITGA7,ITGA9,ITGAV,ITGB1,MYL6,MYL9,MYLK,PDGFB,PDGFD,PDGFRA,PIK3C2B,PIK3R1,PIK3R3,SHC1
mTOR Signaling	0.57735	0.187	AKT1,DDIT4,EIF3C,EIF3G,EIF3L,EIF4G2,FAU,HIF1A,PIK3C2B,PIK3R1,PIK3R3,PPP2CA,PPP2CB,PPP2R1A,PPP2R2B,RHOT1,RHOU,RND1,RPS12,RPS13,RPS14,RPS16,RPS17,RPS18,RPS19,RPS2,RPS20,RPS21,RPS23,RPS25,RPS27A,RPS29,RPS3,RPS4X,RPS5,RPS6,RPS8,RPS9,VEGFA,VEGFD
Regulation of eIF4 and p70S6K Signaling	0.57735	0.223	AKT1,EIF3C,EIF3G,EIF3L,EIF4G2,FAU,ITGA1,ITGA5,ITGA7,ITGA9,ITGAV,ITGB1,PABPC1,PIK3C2B,PIK3R1,PIK3R3,PPP2CA,PPP2CB,PPP2R1A,PPP2R2B,RPS12,RPS13,RPS14,RPS16,RPS17,RPS18,RPS19,RPS2,RPS20,RPS21,RPS23,RPS25,RPS27A,RPS29,RPS3,RPS4X,RPS5,RPS6,RPS8,RPS9,SHC1
Pancreatic Secretion Signaling Pathway	0.57735	0.109	AHCYL1,AKT1,AQP1,ATP2A2,ATP2B4,CA4,CCK,CELA3B,GNAS,ITPR1,KCNMA1,LIPH,LPL,NOTUM,P2RY11,PDIA3,PIK3C2B,PIK3R1,PIK3R3,PPP1CB,PPP1R14A,PPP1R3C,RGS2,ROCK1,STX1B,STXBP6,TRPC3
Role of Osteoblasts in Rheumatoid Arthritis Signaling Pathway	0.538816	0.127	AKT1,CD40LG,COL1A1,CTSB,CTSL,CTSZ,CXCL8,FZD8,FZD9,IGF1,IGF2R,IL17C,IL2,IL31,IL6,IL6ST,JAK1,LRP1,MMP14,MMP2,PIK3C2B,PIK3R1,PIK3R3,PTGS2,SFRP2,SP7,STAT2,TNFSF10,VEGFA,VEGFD,WNT8A
Netrin Signaling	0.534522	0.0809	ACTR2,ACTR3,AKT1,CACNA2D2,DPYSL3,ITPR1,NFATC4,NFKB2,NTN1,PIK3C2B,PIK3R1,PIK3R3,STX1B,UNC5A
Transcriptional regulation by RUNX1	0.534522	0.0921	ABL1,CBX2,CBX6,CTSL,GATA3,PHC2,PSMB10,PSMB2,PSMC6,PSMD1,RPS27A,SOCS3,SPI1,YAP1
Role of JAK family kinases in IL-6-type Cytokine Signaling	0.534522	0.177	FOS,HSP90AA1,HSP90AB1,IL6,IL6ST,IRF1,JAK1,JUNB,MCL1,SERPINA3,SOCS3,TIMP1,VEGFA,VEGFD
G alpha (q) signalling events	0.5	0.092	APP,ARHGEF25,CCK,EDNRB,GNA11,GNG11,GNG12,GPR4,KALRN,NPFFR1,P2RY11,PIK3R1,PIK3R3,RGS1,RGS16,RGS2
Myelination Signaling Pathway	0.468521	0.125	AKT1,ARHGAP1,ATF4,BDNF,BMP1,CALM1 (includes others),DLC1,FGFR1,FOS,FZD8,FZD9,HCK,IGF1,IGF2R,ILK,ITGB1,JUN,LAMA2,LAMA3,LAMA4,LAMB1,LAMB2,LAMC1,MYRF,NFATC4,NFKB2,NOTCH2,OLIG1,PDGFB,PDGFD,PDGFRA,PDK1,PIK3C2B,PIK3R1,PIK3R3,POU3F1,PTPRA,RAPGEF2,ROCK1,WNT8A,XAF1
B Cell Receptor Signaling	0.447214	0.0457	ABL1,AKT1,ATF4,BCL6,CALM1 (includes others),CD79B,CFL1,CFL2,EGR1,ELK1,FOXO1,IGHA1,IGHG1,IGHG2,IGHG3,IGHG4,IGHM,IGKC,INPPL1,JCHAIN,JUN,MAP3K11,NFATC4,NFKB2,PIK3C2B,PIK3R1,PIK3R3,REL,SHC1
CCR5 Signaling in Macrophages	0.447214	0.022	CACNA2D2,CALM1 (includes others),CCL3,FAS,FOS,GNA11,GNAS,GNG11,GNG12,ITPR1,JUN
Regulation of RUNX2 expression and activity	0.447214	0.0685	PSMB10,PSMB2,PSMC6,PSMD1,RPS27A
Hedgehog 'off' state	0.447214	0.0708	GNAS,PSMB10,PSMB2,PSMC6,PSMD1,RPS27A,TUBB1,TUBB3
GABA receptor activation	0.447214	0.0833	GNG11,GNG12,KCNJ10,KCNJ9,NPTN
ERBB4 Signaling	0.447214	0.0882	AKT1,PIK3C2B,PIK3R1,PIK3R3,SHC1,YAP1
Regulation of Apoptosis	0.447214	0.0943	PSMB10,PSMB2,PSMC6,PSMD1,RPS27A
NR1H2 and NR1H3-mediated signaling	0.447214	0.1	APOC1,APOD,APOE,PLTP,TNRC6A
RUNX1 regulates megakaryocyte differentiation and platelet function	0.447214	0.103	MYL9,NR4A3,PF4,SIN3A,THBS1,TNRC6A
Arachidonic acid metabolism	0.447214	0.111	CYP1B1,CYP4B1,GPX1,PON2,PTGS2
Vasopressin regulates renal water homeostasis via Aquaporins	0.447214	0.116	AQP1,GNAS,GNG11,GNG12,MYO5B
Detoxification of Reactive Oxygen Species	0.447214	0.135	GPX1,NCF1,NOX5,P4HB,SOD3
Agrin Interactions at Neuromuscular Junction	0.447214	0.116	ACTA2,ACTG2,GABPA,ITGB1,JUN,LAMA2,LAMB1,LAMC1
Transcriptional regulation by the AP-2 (TFAP2) family of transcription factors	0.447214	0.139	APOE,CITED2,KIT,NPM1,VEGFA
Macropinocytosis Signaling	0.447214	0.118	ITGA5,ITGB1,PDGFB,PDGFD,PIK3C2B,PIK3R1,PIK3R3,RAB34,RAB5A
RIPK1-mediated regulated necrosis	0.447214	0.156	FAS,HSP90AA1,RPS27A,TNFSF10,TRADD
Pulmonary Healing Signaling Pathway	0.447214	0.101	CELA3B,CFL1,CFL2,CXCR4,FGFR1,FZD8,FZD9,HBEGF,HCK,HIF1A,IDH2,MMP14,MMP2,NFKB2,NOTCH2,THBS1,VEGFA,VEGFD,WNT8A,YAP1
Signaling by ALK	0.447214	0.179	CD274,HIF1A,PIK3R1,SHC1,SIN3A
Apelin Cardiac Fibroblast Signaling Pathway	0.447214	0.217	AKT1,CCN2,IL6,SERPINE1,SPHK1
RAF-independent MAPK1/3 activation	0.447214	0.217	DUSP1,DUSP5,IL6,IL6ST,JAK1
DHCR24 Signaling Pathway	0.426401	0.161	AKT1,APOC1,APOC3,APOD,APOE,APP,C3,C4A/C4B,CLU,DHCR24,GC,IGF1,MAPT,NFKB2,ORM2,PDGFB,PDGFD,PIK3C2B,PIK3R1,PIK3R3,PLTP,SERPINF1
Regulation of lipid metabolism by PPARalpha	0.377964	0.0672	CD36,FHL2,G0S2,GLIPR1,HMGCS1,MED13L,SIN3A,THRAP3
TCR signaling	0.377964	0.0556	HLA-DRA,PIK3R1,PSMB10,PSMB2,PSMC6,PSMD1,RPS27A
Hedgehog 'on' state	0.377964	0.0814	ARRB1,BOC,PSMB10,PSMB2,PSMC6,PSMD1,RPS27A
Role of JAK1 and JAK3 in γc Cytokine Signaling	0.377964	0.101	IL2,JAK1,PIK3C2B,PIK3R1,PIK3R3,SHC1,SOCS3
NF-κB Activation by Viruses	0.377964	0.103	AKT1,ITGAV,ITGB1,NFKB2,PIK3C2B,PIK3R1,PIK3R3,REL
Endometrial Cancer Signaling	0.377964	0.117	AKT1,ELK1,FOXO3,ILK,PIK3C2B,PIK3R1,PIK3R3
ERB2-ERBB3 Signaling	0.377964	0.123	AKT1,ELK1,FOXO1,JUN,PIK3C2B,PIK3R1,PIK3R3,SHC1
Interleukin-2 family signaling	0.377964	0.152	IL2,IL3RA,INPPL1,JAK1,PIK3R1,PIK3R3,SHC1
Retinoid metabolism and transport	0.377964	0.159	APOC3,APOE,GPIHBP1,HSPG2,LPL,LRP1,SDC3
IL-23 Signaling Pathway	0.377964	0.174	AKT1,HIF1A,NFKB2,PIK3C2B,PIK3R1,PIK3R3,REL,SOCS3
Cilium Assembly	0.333333	0.0441	ARF4,CYS1,DYNC1H1,HSP90AA1,PKD2,PPP2R1A,TUBB1,TUBB3,TUBB8
Synaptic Long Term Potentiation	0.333333	0.0682	ATF4,CALM1 (includes others),GNA11,ITPR1,NOTUM,PDIA3,PPP1CB,PPP1R14A,PPP1R3C
Synthesis of DNA	0.333333	0.0756	ANAPC16,ANAPC4,CCNE2,GINS4,PSMB10,PSMB2,PSMC6,PSMD1,RPS27A
Potassium Channels	0.333333	0.0874	GNG11,GNG12,KCNA5,KCNH3,KCNJ10,KCNJ8,KCNJ9,KCNMA1,KCNMB1
NGF Signaling	0.333333	0.0917	AKT1,ATF4,ELK1,MAP3K11,NFKB2,PIK3C2B,PIK3R1,PIK3R3,REL,ROCK1,SHC1
Interleukin-3, Interleukin-5 and GM-CSF signaling	0.333333	0.164	HCK,IL2,IL3RA,INPPL1,JAK1,PIK3R1,PIK3R3,RPS27A,SHC1
IL-2 Signaling	0.333333	0.161	AKT1,ELK1,FOS,IL2,JAK1,JUN,PIK3C2B,PIK3R1,PIK3R3,SHC1
Role of JAK2 in Hormone-like Cytokine Signaling	0.333333	0.161	CCND2,EPOR,FOS,IGF1,JAK1,SCGB1A1,SHC1,SOCS3,VEGFA,VEGFD
Factors involved in megakaryocyte development and platelet production	0.333333	0.143	ABL1,AKAP1,CAPZB,GATA3,HBB,IFNA1/IFNA13,IFNA14,IFNA2,IFNA4,IRF1,ITPK1,RAB5A,SIN3A
Fc epsilon receptor (FCERI) signaling	0.301511	0.0631	AHCYL1,CALM1 (includes others),FOS,IGKC,ITPR1,JUN,PIK3R1,PSMB10,PSMB2,PSMC6,PSMD1,RPS27A,SHC1
White Adipose Tissue Browning Pathway	0.301511	0.087	ADRB3,ATF4,BDNF,CACNA2D2,CTBP2,FGFR1,GNAS,HOXC9,ITPR1,LDHA,LDHB,VEGFA
Calcium Signaling	0.301511	0.1	ACTA2,ASPH,ATF4,ATP2A2,ATP2B4,CACNA2D2,CALM1 (includes others),CALR,CHRFAM7A,CHRNA10,CHRNB3,CHRNE,ITPR1,MYH11,MYL6,MYL9,NFATC4,RCAN2,TPM1,TPM2,TPM4,TRPC3
MAPK6/MAPK4 signaling	0.301511	0.174	CDC42EP3,DNAJB1,FOXO1,FOXO3,HSPB1,JUN,KALRN,MAPK6,MMP2,PSMB10,PSMB2,PSMC6,PSMD1,RAG2,RPS27A,TNRC6A
CD28 Signaling in T Helper Cells	0.27735	0.0309	ACTR2,ACTR3,AKT1,CALM1 (includes others),FOS,HLA-A,HLA-DRA,IL2,ITPR1,JUN,NFATC4,NFKB2,PIK3C2B,PIK3R1,PIK3R3,REL
GNRH Signaling	0.27735	0.089	ATF4,CACNA2D2,CALM1 (includes others),EGR1,ELK1,FOS,GNA11,GNAS,GNG11,GNG12,HBEGF,ITPR1,JUN,MAP3K11,MMP2,NFKB2,REL
ESR-mediated signaling	0.27735	0.11	DDX5,FKBP5,FOS,FOSB,GATA3,GTF2A2,HSP90AA1,HSP90AB1,JUN,JUND,KANK1,TNRC6A,USF2
Sphingosine-1-phosphate Signaling	0.27735	0.117	AKT1,CASP1,NOTUM,PDGFB,PDGFD,PDGFRA,PDIA3,PIK3C2B,PIK3R1,PIK3R3,RHOT1,RHOU,RND1,SPHK1
Dopamine-DARPP32 Feedback in cAMP Signaling	0.258199	0.108	ATF4,ATP2A2,CACNA2D2,CALM1 (includes others),DRD5,GNAS,ITPR1,KCNJ10,KCNJ8,KCNJ9,NOS1,NOTUM,PDIA3,PPP1CB,PPP1R14A,PPP1R3C,PPP2CA,PPP2CB,PPP2R1A,PPP2R2B
Immunogenic Cell Death Signaling Pathway	0.258199	0.167	ATF4,CALR,CASP1,DAPK2,HSP90AA1,HSP90AB1,HSPA5,IFNA1/IFNA13,IFNA14,IFNA4,IL6,LRP1,NFKB2,PDIA3,ROCK1
DDX58/IFIH1-mediated induction of interferon-alpha/beta	0.258199	0.19	AGER,APP,HSP90AA1,HSP90AB1,IFNA1/IFNA13,IFNA14,IFNA2,IFNA4,ISG15,MAVS,NFKB2,PCBP2,PIN1,RPS27A,UBE2K
Ion channel transport	0.229416	0.109	ASPH,ATP1A1,ATP1A2,ATP1B1,ATP2A2,ATP2B4,ATP6V1G2,ATP8A1,CALM1 (includes others),CLCN7,CLCNKA,FXYD4,MCOLN2,NEDD4L,PLN,RPS27A,SLC9B1,TRPC3,TSC22D3,TTYH2
Cell junction organization	0.229416	0.207	ACTN1,CADM1,CDH13,CDH5,CLDN18,CLDN2,CLDN4,CLDN7,F11R,FBLIM1,FERMT2,FLNA,FLNC,ILK,ITGB1,KRT5,LAMA3,LIMS2,PARVA
Sertoli Cell-Germ Cell Junction Signaling Pathway (Enhanced)	0.156174	0.174	A2M,ACTA2,ACTG2,ACTR2,ACTR3,AKT1,CLDN18,CLDN2,CLDN4,CLDN7,CXADR,F11R,FOS,FOSB,ICAM1,IGSF5,IL1R1,ILK,IQGAP1,ITGB1,JAM2,JUN,LAMA2,LAMA3,LAMA4,LAMB1,LAMB2,LAMC1,MAP3K11,MMP2,NFKB2,PIK3C2B,PIK3R1,PIK3R3,PPP2CA,PPP2CB,PPP2R1A,PPP2R2B,SORBS1,TGFBR2,ZYX
Cohesin Chromatin Regulation Pathway	0	0.0567	ANAPC4,DDX5,HBB,MED13L,NUMA1,PCDH1,PCDH12,PCDH17,PPP2CA,PPP2CB,PPP2R1A,PPP2R2B,PTTG1,SMC2
Communication between Innate and Adaptive Immune Cells	0	0.0215	B2M,CCL3,CD40LG,CD79B,CD83,CXCL8,HLA-A,HLA-DRA,IFNA1/IFNA13,IGHA1,IGHG1,IGHG2,IGHG3,IGHG4,IGHM,IGKC,IL2,IL36RN,IL6,JCHAIN
FcγRIIB Signaling in B Lymphocytes	0	0.0282	AKT1,CACNA2D2,CD79B,IGHA1,IGHG1,IGHG2,IGHG3,IGHG4,IGHM,IGKC,ITPR1,PIK3C2B,PIK3R1,PIK3R3,SHC1
Gαi Signaling	0	0.0429	GNA11,GNAS,GNG11,GNG12,RAP1GAP,SHC1
ICOS-ICOSL Signaling in T Helper Cells	0	0.0276	AKT1,CALM1 (includes others),CD40LG,HLA-A,HLA-DRA,IL2,ITPR1,NFATC4,NFKB2,PIK3C2B,PIK3R1,PIK3R3,REL,SHC1
IL-15 Signaling	0	0.0304	AKT1,CXCL8,IGHA1,IGHG1,IGHG2,IGHG3,IGHG4,IGHM,IGKC,JAK1,NFKB2,PIK3C2B,PIK3R1,PIK3R3,REL,SHC1
LPS/IL-1 Mediated Inhibition of RXR Function	0	0.0623	ACSF2,APOC1,APOE,FABP4,FABP5,GSTA2,GSTK1,HMGCS1,IL1R1,IL36RN,IL4I1,IRAK1,JUN,PAPSS2,PLTP,SOD3
Pre-NOTCH Expression and Processing	0	0.0658	ATP2A2,ELF3,JUN,NOTCH2,TNRC6A
Signaling by NOTCH1	0	0.0513	ARRB1,HEY1,HIF1A,RPS27A
Sphingolipid metabolism	0	0.046	GALC,GBA3,PLPP1,SPHK1
T Cell Exhaustion Signaling Pathway	0	0.0476	AKT1,BCL6,CD274,FOS,FOXO1,HLA-A,HLA-DRA,IFNA1/IFNA13,IFNA14,IFNA2,IFNA4,IL6,JAK1,JUN,NFATC4,PDK1,PIK3C2B,PIK3R1,PIK3R3,PPP2CA,PPP2CB,PPP2R1A,PPP2R2B,STAT2,TGFBR2,TGFBR3,VEGFA
T Cell Receptor Signaling	0	0.0325	AKT1,B2M,CALM1 (includes others),DUSP5,ELK1,FOS,FOXO3,HLA-A,HLA-DRA,ICAM1,IL2,ITGB1,JUN,NFATC4,NFKB2,PDK1,PIK3C2B,PIK3R1,PIK3R3,REL
TGF-β Signaling	0	0.0515	FOS,HOXC9,JUN,SERPINE1,TGFBR2
Transport of inorganic cations/anions and amino acids/oligopeptides	0	0.0385	AHCYL2,CALM1 (includes others),SLC34A2,SLC38A2
Pyridoxal 5'-phosphate Salvage Pathway	0	0.0769	DMPK,IRAK1,MAPK6,PIM1,PRKX
Melanoma Signaling	0	0.08	AKT1,PIK3C2B,PIK3R1,PIK3R3
BMP signaling pathway	0	0.0769	BMP1,GREM1,HOXC9,JUN,NFKB2,REL,SOSTDC1
G alpha (z) signalling events	0	0.0833	GNAS,GNG11,GNG12,RGS16
S Phase	0	0.08	AKT1,CCNE2,PSMB10,PSMB2,PSMC6,PSMD1,PTK6,RPS27A
Signaling by Retinoic Acid	0	0.0909	CRABP2,FABP5,PDK1,PDK4
TNFR2 non-canonical NF-kB pathway	0	0.0882	CD40LG,PSMB10,PSMB2,PSMC6,PSMD1,RPS27A
Transcriptional Regulation by VENTX	0	0.1	ANAPC16,ANAPC4,IL6,TNRC6A
C-type lectin receptors (CLRs)	0	0.0828	AHCYL1,CALM1 (includes others),CARD9,ICAM2,ITPR1,MUC17,NFKB2,PSMB10,PSMB2,PSMC6,PSMD1,RPS27A
RAB geranylgeranylation	0	0.0923	RAB31,RAB34,RAB3A,RAB43,RAB5A,RABGGTB
Superpathway of Methionine Degradation	0	0.103	AHCYL1,AHCYL2,MAT2B,PRMT8
NIK-->noncanonical NF-kB signaling	0	0.1	NFKB2,PSMB10,PSMB2,PSMC6,PSMD1,RPS27A
Apelin Pancreas Signaling Pathway	0	0.109	NFKB2,PIK3C2B,PIK3R1,PIK3R3,REL
Late endosomal microautophagy	0	0.118	HBB,RPS27A,VIM,VPS37D
Thrombin signalling through proteinase activated receptors (PARs)	0	0.125	ARRB1,GNA11,GNG11,GNG12
Toll-like Receptor Signaling	0	0.103	ELK1,FOS,IL36RN,IRAK1,JUN,NFKB2,REL,RPS27A
Leptin Signaling in Obesity	0	0.105	AKT1,FOXO1,NOTUM,PDIA3,PIK3C2B,PIK3R1,PIK3R3,SOCS3
GPCR-Mediated Integration of Enteroendocrine Signaling Exemplified by an L Cell	0	0.107	ADRB2,ADRB3,CCK,GNA11,GNAS,ITPR1,NOTUM,PDIA3
Oxidative Stress Induced Senescence	0	0.105	CBX2,CBX6,FOS,JUN,KDM6B,PHC2,RBBP7,RPS27A,TNRC6A
Senescence-Associated Secretory Phenotype (SASP)	0	0.11	ANAPC16,ANAPC4,CXCL8,FOS,IGFBP7,IL6,JUN,RPS27A
IL-1 Signaling	0	0.104	FOS,GNA11,GNAS,GNG11,GNG12,IL1R1,IRAK1,JUN,NFKB2,REL
Non-Small Cell Lung Cancer Signaling	0	0.106	ABL1,AKT1,CCND2,E2F6,FOXO3,ITPR1,PIK3C2B,PIK3R1,PIK3R3,SIN3A
Cysteine Biosynthesis III (mammalia)	0	0.154	AHCYL1,AHCYL2,MAT2B,PRMT8
Interleukin-20 family signaling	0	0.154	IL26,JAK1,SOCS3,STAT2
Miscellaneous transport and binding events	0	0.154	ADD1,ANKH,LRRC8B,SLC66A1
Signaling by NTRK2 (TRKB)	0	0.16	BDNF,CDK5R1,PIK3R1,SHC1
Methionine Degradation I (to Homocysteine)	0	0.167	AHCYL1,AHCYL2,MAT2B,PRMT8
RAS processing	0	0.167	CALM1 (includes others),FNTB,RPS27A,USP17L2 (includes others)
B Cell Activating Factor Signaling	0	0.14	ELK1,FOS,JUN,NFATC4,NFKB2,REL
DAP12 interactions	0	0.143	B2M,KIR2DS4 (includes others),KLRC2,PIK3R1,SHC1,TREM1
TR/RXR Activation	0	0.109	AKT1,COL6A3,DAPK2,ENO1,HIF1A,ITGA5,NRGN,PIK3C2B,PIK3R1,PIK3R3,RCAN2,SYT2,VEGFA,VEGFD
Transcriptional activity of SMAD2/SMAD3:SMAD4 heterotrimer	0	0.143	COL1A2,JUNB,NEDD4L,RPS27A,SERPINE1,TGIF2,YBX1
Polyamine Regulation in Colon Cancer	0	0.136	AKT1,AZIN1,EIF5A,FOS,JUN,SAT1,SAT2,SRM
Acute Myeloid Leukemia Signaling	0	0.121	AKT1,IDH2,KIT,NFKB2,PIK3C2B,PIK3R1,PIK3R3,PIM1,PIM2,REL,SPI1
3-phosphoinositide Degradation	0	0.103	ATP1A1,ATP1A2,DUSP1,DUSP5,INPPL1,ITPK1,NUDT15,PPM1K,PPP1CB,PPP1R12B,PPP1R13B,PPP1R14A,PPP1R3C,PPP2CA,PPP2CB,PPP2R1A,PPP2R2B,SET,SOCS3,TNS3
Neuroprotective Role of THOP1 in Alzheimer's Disease	0	0.115	ACE,APP,C1R,CFD,ECE2,HLA-A,KLK12,LONP1,MAPT,PRSS23,PRSS57,SERPINA3,TMPRSS7,TPSAB1/TPSB2
Signaling by PTK6	0	0.145	AKT1,EPAS1,GPNMB,HBEGF,HIF1A,PTK6,RPS27A,SOCS3
Estrogen-Dependent Breast Cancer Signaling	0	0.134	AKT1,ATF4,ELK1,FOS,IGF1,JUN,NFKB2,PIK3C2B,PIK3R1,PIK3R3,REL
RHO GTPases activate IQGAPs	0	0.194	CALM1 (includes others),CLIP1,IQGAP1,TUBB1,TUBB3,TUBB8
p53 Signaling	0	0.133	AKT1,CCND2,FAS,GADD45A,GADD45B,GADD45G,HIF1A,JUN,PIK3C2B,PIK3R1,PIK3R3,PPP1R13B,THBS1
Signaling by CSF3 (G-CSF)	0	0.2	ELOC,HCK,JAK1,RPS27A,SHC1,SOCS3
Glioma Invasiveness Signaling	0	0.151	ITGAV,MMP2,PIK3C2B,PIK3R1,PIK3R3,PLAUR,RHOT1,RHOU,RND1,TIMP1,TIMP2
IL-9 Signaling	0	0.2	JAK1,NFKB2,PIK3C2B,PIK3R1,PIK3R3,REL,SOCS3
Regulation of Cellular Mechanics by Calpain Protease	0	0.144	ACTN1,CAPN3,CAST,CCND2,CCNE2,ITGA1,ITGA5,ITGA7,ITGA9,ITGAV,ITGB1,TLN1,VCL
Inhibition of Angiogenesis by TSP1	0	0.206	AKT1,CD36,HSPG2,JUN,TGFBR2,THBS1,VEGFA
Cellular response to hypoxia	0	0.16	AJUBA,CITED2,ELOC,EPAS1,HIF1A,HIF3A,PSMB10,PSMB2,PSMC6,PSMD1,RPS27A,VEGFA
Huntington's Disease Signaling	0	0.113	AKT1,ATF4,ATP5F1A,ATP5F1B,BDNF,CAPN3,CASP1,CDK5R1,CLTC,CPLX2,DNAJB1,DNAJC5,GLS,GNA11,GNG11,GNG12,HSPA5,IGF1,ITPR1,JUN,PIK3C2B,PIK3R1,PIK3R3,PSMB10,PSMB2,PSMC6,PSMD1,RPS27A,SHC1,SIN3A,STX1B,TGM2
JAK/STAT Signaling	0	0.159	AKT1,FOS,IL6,JAK1,JUN,NFKB2,PIK3C2B,PIK3R1,PIK3R3,REL,SHC1,SOCS3,STAT2
Sleep REM Signaling Pathway	0	0.144	ARC,ATF4,BDNF,CD40LG,CFL1,CFL2,CXCL8,EGR1,FOS,GADD45B,IL17C,IL2,IL31,IL6,NR4A2,TNFSF10
Eicosanoid Signaling	0	0.114	AKT1,ARRB1,ATF4,ATP2A2,EGR1,GNA11,GNAS,GNG11,GNG12,HSPB1,HSPB7,ITGB1,KCNJ8,KCNMA1,KCNMB1,KLF4,LRRC52,MMP2,NFKB2,NOTUM,PDIA3,PIK3C2B,PIK3R1,PIK3R3,PLA2G3,PLA2G4E,PTGDS,PTGIS,PTGS2,RAPGEF4,VEGFA,VEGFD
Glioblastoma Multiforme Signaling	0	0.135	AKT1,CCND2,CCNE2,E2F6,FOXO1,FZD8,FZD9,IGF1,ITPR1,NF1,NOTUM,PDGFB,PDGFD,PDGFRA,PDIA3,PIK3C2B,PIK3R1,PIK3R3,RHOT1,RHOU,RND1,SHC1,WNT8A
Chronic Myeloid Leukemia Signaling	0	0.129	ABL1,AKT1,AURKA,CALM1 (includes others),CBLC,CCND2,CTBP2,E2F6,FAS,FOS,FOXO3,FZD8,FZD9,HCK,HSP90AA1,HSP90AB1,ITGB1,JUN,KLF4,MCL1,NFATC4,NFKB2,NOTCH2,NOTUM,PCBP2,PDIA3,PIK3C2B,PIK3R1,PIK3R3,REL,SET,SIN3A,SPP1,TGFBR2,TNFSF10,WNT8A
Cachexia Signaling Pathway	-0.152499	0.117	ADRB2,ADRB3,AKT1,CAPN3,CASP1,CCL2,CD40LG,CXCL8,DDIT4,FBXO32,FOXO1,FOXO3,GNAS,HSP90AA1,HSP90AB1,HSPA5,IGF1,IGFBP3,IL17C,IL1R1,IL2,IL31,IL36RN,IL6,INSL3,LPL,MAP1LC3B,NFKB2,P4HB,PAX7,PIK3C2B,PIK3R1,PIK3R3,PSMB10,PSMB2,PSMC6,PSMD1,SOCS3,STAT2,TGFBR2,TGFBR3,TNFSF10,XBP1
Protein Kinase A Signaling	-0.19245	0.0973	ADD1,AKAP1,AKAP13,ANAPC4,ATF4,CALM1 (includes others),DUSP1,DUSP5,ELK1,FLNA,FLNC,GNAS,GNG11,GNG12,ITPR1,KDELR1,MYL6,MYL9,MYLK,NFATC4,NFKB2,NOTUM,NTN1,PALM2AKAP2,PDE5A,PDIA3,PHKG1,PLN,PPP1CB,PPP1R14A,PPP1R3C,PPP2CA,PTGS2,PTPRA,PTPRG,PTPRS,REL,ROCK1,TGFBR2,YWHAQ
Adrenomedullin signaling pathway	-0.2	0.136	ADM,AKT1,C3,CALCRL,CALM1 (includes others),CFH,ELK1,FOS,GNA11,GNAS,GUCY2D,HIF1A,IL36RN,ITPR1,MAPK6,MMP2,MYLK,NFKB2,NOTUM,PDIA3,PIK3C2B,PIK3R1,PIK3R3,RAMP2,RAMP3,REL,SHC1
IL-8 Signaling	-0.2	0.138	AKT1,ANGPT1,CCND2,CXCL1,CXCL8,FOS,GNA11,GNAS,GNG11,GNG12,HBEGF,ICAM1,IQGAP1,IRAK1,ITGAV,JUN,MMP2,MYL9,NCF1,PIK3C2B,PIK3R1,PIK3R3,PTGS2,RHOT1,RHOU,RND1,ROCK1,VEGFA,VEGFD
Regulation of the Epithelial Mesenchymal Transition by Growth Factors Pathway	-0.208514	0.125	AKT1,CD40LG,EGR1,FGFR1,FOS,FOXO1,HMGA2,IL6,JAK1,JUN,MMP2,NFKB2,PDGFB,PDGFD,PDGFRA,PIK3C2B,PIK3R1,PIK3R3,REL,SHC1,TGFBR2,TNFSF10,VIM,YAP1
p70S6K Signaling	-0.258199	0.0397	AKT1,CD79B,IGHA1,IGHG1,IGHG2,IGHG3,IGHG4,IGHM,IGKC,JAK1,MAPT,NOTUM,PDIA3,PIK3C2B,PIK3R1,PIK3R3,PPP2CA,PPP2CB,PPP2R1A,PPP2R2B,RPS6,SHC1,YWHAQ
NAD Signaling Pathway	-0.258199	0.0993	AKT1,HIF1A,IDH2,IGF1,LDHA,LDHB,NFKB2,NMNAT2,PARP11,PDGFB,PIK3C2B,PIK3R1,PIK3R3,SLC22A13,VEGFA
Hereditary Breast Cancer Signaling	-0.258199	0.109	AKT1,CCND2,GADD45A,GADD45B,GADD45G,IGF1,NPM1,PDGFB,PIK3C2B,PIK3R1,PIK3R3,RPS27A,VEGFA,VEGFD,XRCC2
Nitric Oxide Signaling in the Cardiovascular System	-0.258199	0.133	ADRB3,AKT1,ATP2A2,CACNA2D2,CALM1 (includes others),GUCY2D,HSP90AA1,HSP90AB1,ITPR1,PDE5A,PIK3C2B,PIK3R1,PIK3R3,PLN,VEGFA,VEGFD
MSP-RON Signaling in Macrophages Pathway	-0.258199	0.134	ATF4,CIITA,F12,FOS,HLA-DRA,JUN,KLK12,MST1,NFKB2,NFKBIZ,PIK3C2B,PIK3R1,PIK3R3,PTGS2,REL,SOCS3
PDGF Signaling	-0.258199	0.172	ABL1,ELK1,FOS,INPPL1,JAK1,JUN,PDGFB,PDGFD,PDGFRA,PIK3C2B,PIK3R1,PIK3R3,SHC1,SPHK1,SRF
Thyroid Cancer Signaling	-0.258199	0.19	AKT1,BDNF,CRYGA,CXCL8,CXCR4,ELK1,FOS,FOXO1,IGF1,JUN,PDK1,PIK3C2B,PIK3R1,PIK3R3,SHC1
WNT/SHH Axonal Guidance Signaling Pathway	-0.27735	0.0872	BOC,FZD8,FZD9,HCK,ILK,ITPR1,PIK3C2B,PIK3R1,PIK3R3,SEMA3C,TRPC3,WNT8A,YWHAQ
PD-1, PD-L1 cancer immunotherapy pathway	-0.27735	0.121	AKT1,B2M,CD274,ELK1,HLA-A,HLA-DRA,IL2,JAK1,PDCD4,PIK3C2B,PIK3R1,PIK3R3,YAP1
SAPK/JNK Signaling	-0.301511	0.0239	ELK1,GADD45A,GNG11,GNG12,HNRNPK,JUN,MAP3K11,PIK3C2B,PIK3R1,PIK3R3,SHC1,TRADD
Xenobiotic Metabolism PXR Signaling Pathway	-0.301511	0.0564	CITED2,GSTA2,GSTK1,HSP90AA1,HSP90AB1,IL4I1,PPP1CB,PPP1R14A,PPP1R3C,UGT2B15,UGT2B7
GPCR-Mediated Nutrient Sensing in Enteroendocrine Cells	-0.301511	0.0932	CACNA2D2,CCK,GNA11,GNAS,GNG11,GNG12,ITPR1,NOTUM,PDIA3,RAPGEF4,TAS1R3
D-myo-inositol (1,4,5,6)-Tetrakisphosphate Biosynthesis	-0.301511	0.109	ATP1A1,ATP1A2,DUSP1,DUSP5,INPPL1,ITPK1,NUDT15,PPM1K,PPP1CB,PPP1R12B,PPP1R13B,PPP1R14A,PPP1R3C,PPP2CA,PPP2CB,PPP2R1A,PPP2R2B,SET,SOCS3,TNS3
D-myo-inositol (3,4,5,6)-tetrakisphosphate Biosynthesis	-0.301511	0.109	ATP1A1,ATP1A2,DUSP1,DUSP5,INPPL1,ITPK1,NUDT15,PPM1K,PPP1CB,PPP1R12B,PPP1R13B,PPP1R14A,PPP1R3C,PPP2CA,PPP2CB,PPP2R1A,PPP2R2B,SET,SOCS3,TNS3
RANK Signaling in Osteoclasts	-0.301511	0.132	AKT1,CALM1 (includes others),ELK1,FOS,GSN,JUN,MAP3K11,NFKB2,PIK3C2B,PIK3R1,PIK3R3,REL
IL-3 Signaling	-0.301511	0.139	AKT1,ELK1,FOS,FOXO1,IL3RA,JAK1,JUN,PIK3C2B,PIK3R1,PIK3R3,SHC1
PEDF Signaling	-0.301511	0.143	AKT1,BDNF,ELK1,FAS,NFKB2,PIK3C2B,PIK3R1,PIK3R3,REL,ROCK1,SERPINF1,SRF
HGF Signaling	-0.301511	0.129	AKT1,ELF3,ELK1,FOS,IL6,ITGA1,ITGA5,ITGA7,ITGA9,ITGAV,ITGB1,JUN,MAP3K11,PIK3C2B,PIK3R1,PIK3R3,PTGS2
Sensory processing of sound by inner hair cells of the cochlea	-0.301511	0.159	CACNA2D2,CAPZB,CLIC5,CTBP2,DNAJC5,ESPN,KCNMA1,KCNMB1,LRRC52,MSN,RAB3A
Synaptogenesis Signaling Pathway	-0.324443	0.13	ACTR2,ACTR3,AKT1,AP2M1,APOE,ATF4,BDNF,CACNA2D2,CADM1,CALM1 (includes others),CDH13,CDH19,CDH5,CFL1,COMP,CPLX2,DNAJC5,EFNA1,EFNA3,EFNA4,HCK,ITPR1,KALRN,LRP1,MAP1B,MAPT,NAP1L1,PIK3C2B,PIK3R1,PIK3R3,RAB3A,RAB5A,SHC1,SNCG,STX1B,STXBP6,SYT15,SYT2,THBS1,THBS2,TLN1
Mouse Embryonic Stem Cell Pluripotency	-0.333333	0.0865	AKT1,FZD8,FZD9,ID1,IL6ST,JAK1,PIK3C2B,PIK3R1,PIK3R3
Neuropathic Pain Signaling in Dorsal Horn Neurons	-0.333333	0.0891	BDNF,ELK1,FOS,ITPR1,NOTUM,PDIA3,PIK3C2B,PIK3R1,PIK3R3
Sensory processing of sound by outer hair cells of the cochlea	-0.333333	0.164	CHRNA10,CLIC5,ESPN,GSN,KCNMA1,KCNMB1,MSN,OTOGL,SLC26A5
Senescence Pathway	-0.333333	0.134	AKT1,ANAPC4,ATF3,CACNA2D2,CALM1 (includes others),CAPN3,CBX2,CCND2,CCNE2,CXCL8,DHCR24,E2F6,ELF3,FOXO3,GADD45A,GADD45B,GADD45G,IFNA1/IFNA13,IFNA14,IFNA4,IL6,JUN,MAPK6,NF1,NFATC4,NFKB2,PDK1,PDK4,PIK3C2B,PIK3R1,PIK3R3,PPP2CA,PPP2CB,PPP2R1A,PPP2R2B,SERPINE1,SQSTM1,TGFBR2,TGFBR3,ZFP36L1
Dendritic Cell Maturation	-0.365148	0.0554	AKT1,ATF4,B2M,CD40LG,CD83,COL18A1,COL1A1,COL1A2,COL3A1,FCGR1A,FCGR3A/FCGR3B,FSCN1,HLA-A,HLA-DRA,ICAM1,IFNA1/IFNA13,IGHG1,IGHG2,IGHG3,IGHG4,IGHM,IGKC,IL36RN,IL6,JCHAIN,NFKB2,NOTUM,PDIA3,PIK3C2B,PIK3R1,PIK3R3,REL,STAT2
HDR through Homologous Recombination (HRR) or Single Strand Annealing (SSA)	-0.377964	0.0625	ABL1,BABAM2,PPP4R2,RPS27A,TIPIN,TP53BP1,XRCC2
Apoptosis Signaling	-0.377964	0.0769	ACIN1,CAPN3,FAS,GAS2,MCL1,NFKB2,REL,ROCK1
Type II Diabetes Mellitus Signaling	-0.377964	0.0784	ACSF2,AKT1,CACNA2D2,CD36,ITPR1,NFKB2,PIK3C2B,PIK3R1,PIK3R3,REL,SOCS3,TRADD
PI Metabolism	-0.377964	0.0854	ARF1,INPPL1,PIK3C2B,PIK3R1,PIK3R3,PIP4K2C,RAB5A
Translocation of SLC2A4 (GLUT4) to the plasma membrane	-0.377964	0.0986	AKT1,CALM1 (includes others),RALGAPA2,TUBB1,TUBB3,TUBB8,YWHAQ
WNT/Ca+ pathway	-0.377964	0.121	ATF4,FZD8,FZD9,NFATC4,NFKB2,NOTUM,PDIA3,REL
Androgen Signaling	-0.377964	0.101	CACNA2D2,CALM1 (includes others),CALR,DNAJB1,GNA11,GNAS,GNG11,GNG12,GTF2A2,HSP90AA1,ITPR1,JUN,NFKB2,REL,SHC1,TAF2,TGFB1I1
IL-17A Signaling in Airway Cells	-0.377964	0.134	AKT1,CXCL1,IL6,JAK1,NFKB2,PIK3C2B,PIK3R1,PIK3R3,REL
TAK1-dependent IKK and NF-kappa-B activation	-0.377964	0.159	AGER,APP,IKBIP,IRAK1,NFKB2,RPS27A,USP18
TP53 Regulates Transcription of Cell Death Genes	-0.377964	0.159	BCL2L14,BCL6,CASP1,FAS,IGFBP3,PPP1R13B,RABGGTB
Docosahexaenoic Acid (DHA) Signaling	-0.377964	0.116	AKT1,APP,ATF4,BDNF,BIK,FABP4,FABP5,FAS,FOXO1,GNAS,IGF1,ITPR1,KCNMA1,MFSD2A,NOTUM,PDGFB,PDIA3,PIK3C2B,PIK3R1,PIK3R3,PLA2G3,PLA2G4E,PTGS2,REL,SERPINF1,STXBP6,SYT15,SYT2,VEGFA
Aldosterone Signaling in Epithelial Cells	-0.377964	0.128	CRYAB,DNAJB1,DNAJC5,DUSP1,HSP90AA1,HSP90AB1,HSPA5,HSPB1,HSPB6,HSPB7,ITPR1,KCNJ8,KCNMA1,KCNMB1,LRRC52,NOTUM,PDIA3,PIK3C2B,PIK3R1,PIK3R3,PIP4K2C,SACS
FAK Signaling	-0.40452	0.0532	ACTR2,ACTR3,ADGRB3,ADGRG1,ADRB2,ADRB3,AKT1,CALCRL,CAPN3,CDH5,COL1A1,COL1A2,DRD5,EDNRB,EFNA1,EFNA3,EFNA4,ELF3,FOS,FZD8,FZD9,GPR4,GPRC5A,HTR6,IL1R1,IL3RA,IL6ST,ITGA1,ITGA5,ITGA7,ITGA9,ITGAV,ITGB1,JUN,KIT,MAS1L,MMP14,MMP2,NFKB2,NPFFR1,P2RY11,PCDH12,PDGFRA,PIK3C2B,PIK3R1,PIK3R3,PTPRA,RGR,SOCS3,SPARCL1,SSTR4,TAS1R3,TGFBR2,TGFBR3,WIPF1
Neurovascular Coupling Signaling Pathway	-0.426401	0.0991	APP,CACNA2D2,CALM1 (includes others),CYP4Z1,DAGLA,ENTPD1,GUCY2D,ITPR1,KCNJ10,KCNJ8,KCNJ9,KCNMA1,KCNMB1,LRRC52,MAPT,NOS1,PLA2G3,PLA2G4E,PPP1CB,PPP1R12B,PTGS2,ROCK1,TRPC3
NUR77 Signaling in T Lymphocytes	-0.447214	0.0156	B2M,CALM1 (includes others),HLA-A,HLA-DRA,NR4A1,PDK1,SIN3A,TNFSF10
Sleep NREM Signaling Pathway	-0.447214	0.0435	ADRB2,ADRB3,ATF4,GNAS,YWHAQ
PXR/RXR Activation	-0.447214	0.0769	AKT1,FOXO1,GSTA2,IL6,PAPSS2
UVA-Induced MAPK Signaling	-0.447214	0.0816	FOS,JUN,NOTUM,PARP11,PDIA3,PIK3C2B,PIK3R1,PIK3R3
Folate Signaling Pathway	-0.447214	0.0893	CD274,IL6ST,JAK1,KLF4,NFKB2
nNOS Signaling in Skeletal Muscle Cells	-0.447214	0.104	CACNA2D2,CALM1 (includes others),CAPN3,ITPR1,NOS1
Lymphotoxin β Receptor Signaling	-0.447214	0.109	AKT1,CXCL1,NFKB2,PIK3C2B,PIK3R1,PIK3R3
Regulation of beta-cell development	-0.447214	0.119	AKT1,FOXO1,INSM1,NKX6-1,PTF1A
Formation of Fibrin Clot (Clotting Cascade)	-0.447214	0.128	A2M,F12,PF4,TFPI,THBD
Gap junction trafficking and regulation	-0.447214	0.147	AP2M1,CLTC,TUBB1,TUBB3,TUBB8
Angiopoietin Signaling	-0.447214	0.118	AKT1,ANGPT1,FOXO1,NFKB2,PIK3C2B,PIK3R1,PIK3R3,REL,TIE1
April Mediated Signaling	-0.447214	0.143	ELK1,FOS,JUN,NFATC4,NFKB2,REL
Nucleotide catabolism	-0.447214	0.167	ADPRM,ENTPD1,NUDT15,SAMHD1,UPB1
ATF4 activates genes in response to endoplasmic reticulum stress	-0.447214	0.185	ATF3,ATF4,CCL2,CXCL8,HERPUD1
Interleukin-6 family signaling	-0.447214	0.208	IL31,IL6,IL6ST,JAK1,SOCS3
iNOS Signaling	-0.447214	0.17	CALM1 (includes others),FOS,IRAK1,IRF1,JAK1,JUN,NFKB2,REL
Nicotinate metabolism	-0.447214	0.278	NMNAT2,NNMT,PTGIS,PTGS2,SLC22A13
CDK5 Signaling	-0.471405	0.183	ABL1,BDNF,CDK5R1,DRD5,EGR1,FOSB,GNAS,ITGB1,LAMA2,LAMA3,LAMB1,LAMC1,MAPK6,MAPT,PPP1CB,PPP1R14A,PPP1R3C,PPP2CA,PPP2CB,PPP2R1A,PPP2R2B
Oxytocin Signaling Pathway	-0.493197	0.135	AKT1,ARRB1,ATF4,ATP2B4,CACNA2D2,CALM1 (includes others),CD36,CXCL8,FOS,GNA11,GNG11,GNG12,GUCY2D,HSPB1,HSPB7,IL6,ITPR1,KCNA5,KCNJ8,LPL,MAPK6,MYH11,MYL6,MYL9,MYLK,NFKB2,PIK3C2B,PIK3R1,PIK3R3,PLA2G3,PLA2G4E,PPP1CB,PPP1R12B,PPP1R14A,PTGS2,REL,ROCK1,SHC1
Endocannabinoid Cancer Inhibition Pathway	-0.5	0.109	AKT1,ATF3,ATF4,CASP1,CCND2,CCNE2,HIF1A,MMP2,NOS1,PIK3C2B,PIK3R1,PIK3R3,ROCK1,VEGFA,VEGFD,VIM
IL-15 Production	-0.5	0.138	ABL1,AXL,CLK1,FGFR1,HCK,IFNA1/IFNA13,IL6,IRF1,JAK1,KIT,LTK,MAP3K11,NFKB2,PDGFRA,PTK6,REL,TIE1
Phagosome Formation	-0.5	0.0948	ACTR2,ACTR3,ADGRB3,ADGRG1,ADRB2,ADRB3,AKT1,C3,CALCRL,CARD9,CD36,CFL1,CFL2,CLIP1,CR1,DRD5,EDNRB,FCGR1A,FCGR3A/FCGR3B,FN1,FZD8,FZD9,GPR4,GPRC5A,HCK,HTR6,IGHA1,IGHG1,IGHG2,IGHG3,IGHG4,IGHM,IGKC,ITGA1,ITGA5,ITGA7,ITGA9,ITGAV,ITGB1,ITPR1,JCHAIN,MAPK6,MARCO,MAS1L,MRC2,MYH11,MYL6,MYL9,MYLK,NPFFR1,P2RY11,PIK3C2B,PIK3R1,PIK3R3,PIP4K2C,PLA2G3,PLA2G4E,RAPGEF4,RGR,ROCK1,SCARA3,SPHK1,SSTR4,TAS1R3,TLN1,WIPF1
Adipogenesis pathway	-0.534522	0.101	AKT1,CTBP2,FABP4,FGFR1,FOXO1,FZD8,FZD9,HIF1A,LPL,NFATC4,RBBP7,SIN3A,TXNIP,XBP1
AMPK Signaling	-0.534522	0.0992	ADRB2,ADRB3,AKT1,ATF4,CHRFAM7A,CHRNA10,CHRNB3,CHRNE,FOXO1,FOXO3,GNA11,GNAS,GNG11,GNG12,PFKM,PIK3C2B,PIK3R1,PIK3R3,PPM1K,PPP2CA,PPP2CB,PPP2R1A,PPP2R2B,RAB3A
Prostate Cancer Signaling	-0.534522	0.123	ABL1,AKT1,ATF4,CCNE2,E2F6,FOXO1,HSP90AA1,HSP90AB1,NFKB2,PIK3C2B,PIK3R1,PIK3R3,REL,SIN3A
Telomerase Signaling	-0.534522	0.13	ABL1,AKT1,ELF3,HSP90AA1,HSP90AB1,IL2,PIK3C2B,PIK3R1,PIK3R3,PPP2CA,PPP2CB,PPP2R1A,PPP2R2B,SHC1
Apelin Endothelial Signaling Pathway	-0.534522	0.128	AKT1,ANGPT1,CALM1 (includes others),CCL2,FOS,GNA11,GNAS,GNG11,GNG12,HIF1A,ICAM1,JUN,KLF2,NFKB2,PIK3C2B,PIK3R1,PIK3R3,REL
ID1 Signaling Pathway	-0.538816	0.154	AKT1,APP,ATF3,AURKA,CCN2,CHRFAM7A,CHRNA10,CHRNB3,CHRNE,EGR1,FGFR1,FN1,FOXO3,HCK,HIF1A,ID1,IL6,MCAM,MMP2,NFKB2,PIK3C2B,PIK3R1,PIK3R3,PLAC8,RAP1GAP,TGFBR2,TGFBR3,TGM2,VEGFA,VEGFD,VIM
Inhibition of ARE-Mediated mRNA Degradation Pathway	-0.57735	0.0982	AKT1,CD40LG,MAPK6,PABPN1,PAPOLA,PPP2CA,PPP2CB,PPP2R1A,PPP2R2B,PSMB10,PSMB2,PSMC6,PSMD1,TNFSF10,YWHAQ,ZFP36L1
Dilated Cardiomyopathy Signaling Pathway	-0.57735	0.107	ACTA2,ACTG2,AKT1,ATP2A2,CACNA2D2,CNN1,DES,GNAS,ILK,ITPR1,LAMA4,MYH11,MYL6,MYL9,PLN,TPM1
D-myo-inositol-5-phosphate Metabolism	-0.57735	0.106	ATP1A1,ATP1A2,DUSP1,DUSP5,INPPL1,ITPK1,NUDT15,PIP4K2C,PPM1K,PPP1CB,PPP1R12B,PPP1R13B,PPP1R14A,PPP1R3C,PPP2CA,PPP2CB,PPP2R1A,PPP2R2B,SET,SOCS3,TNS3
Death Receptor Signaling	-0.57735	0.135	ACIN1,ACTA2,ACTG2,FAS,GAS2,HSPB1,HSPB7,NFKB2,PARP11,REL,ROCK1,TNFSF10,TRADD
Ceramide Signaling	-0.57735	0.143	AKT1,FOS,JUN,NFKB2,PIK3C2B,PIK3R1,PIK3R3,PPP2CA,PPP2CB,PPP2R1A,PPP2R2B,REL,SPHK1
Role of Macrophages, Fibroblasts and Endothelial Cells in Rheumatoid Arthritis	-0.603023	0.135	ADAMTS4,AKT1,ATF4,CALM1 (includes others),CCL2,CXCL8,DKK3,FCGR1A,FCGR3A/FCGR3B,FN1,FOS,FZD8,FZD9,ICAM1,IGHG1,IGHG2,IGHG3,IGHG4,IGHM,IGKC,IL1R1,IL36RN,IL6,IL6ST,IRAK1,JCHAIN,JUN,LRP1,MIF,NFATC4,NOTUM,PDGFB,PDGFD,PDIA3,PIK3C2B,PIK3R1,PIK3R3,ROCK1,SELE,SFRP2,SOCS3,TRADD,VEGFA,VEGFD,WNT8A
IL-12 Signaling and Production in Macrophages	-0.617213	0.184	AKT1,APOC1,APOC3,APOD,APOE,C3,CALM1 (includes others),CD40LG,CLU,COL1A1,COL1A2,FCGR1A,FCGR3A/FCGR3B,FOS,GATA3,IFNA1/IFNA13,IFNA14,IFNA2,IFNA4,IGHG1,IGHG2,IGHG3,IGHG4,IGHM,IGKC,IL6ST,IRF1,JCHAIN,JUN,MAF,MST1,NFATC4,NFKB2,ORM2,PIK3C2B,PIK3R1,PIK3R3,REL,SELE,SOCS3,SPI1,THBS1
Molecular Mechanisms of Cancer	-0.620174	0.0759	ABL1,ADGRB3,ADGRG1,ADRB2,ADRB3,AKT1,AURKA,BMP1,CALCRL,CCND2,CCNE2,DRD5,E2F6,EDNRB,ELK1,FAS,FOS,FOXO1,FZD8,FZD9,GNA11,GNAS,GNG11,GNG12,GPR4,GPRC5A,HEY1,HIF1A,HTR6,ID1,IGF1,IL1R1,IL3RA,IL6ST,ITGA1,ITGA5,ITGA7,ITGA9,ITGAV,ITGB1,JAK1,JUN,LRP1,MAS1L,MMP14,MMP2,NF1,NFKB2,NPFFR1,P2RY11,PDGFB,PIK3C2B,PIK3R1,PIK3R3,REL,RGR,RHOT1,RHOU,RND1,SHC1,SIN3A,SSTR4,TAS1R3,TGFBR2,VEGFA
Chaperone Mediated Autophagy Signaling Pathway	-0.625543	0.0362	AKT1,APP,ATP6V1G2,CASP1,CELA3B,DNAJB1,HIF1A,HSP90AA1,HSP90AB1,HSPA5,IDH2,MAPT,MCL1,MMP14,MMP2,MST1,NFKB2,PIK3C2B,PIK3R1,PIK3R3,PSMB10,PSMB2,RILP
Orexin Signaling Pathway	-0.625543	0.0966	AKT1,ATP6V1G2,CACNA2D2,CALM1 (includes others),DAGLA,FOXO1,GNAS,GNG11,GNG12,HIF1A,IL6,ITPR1,KCNJ9,NFKB2,NOTUM,PDIA3,PIK3C2B,PIK3R1,PIK3R3,PIP4K2C,PLA2G3,PLA2G4E,TRPC3
Regulation of IL-2 Expression in Activated and Anergic T Lymphocytes	-0.632456	0.0216	CALM1 (includes others),ELK1,FOS,IL2,JUN,NFATC4,NFKB2,PABPC4,REL,TGFBR2
Xenobiotic Metabolism General Signaling Pathway	-0.632456	0.0699	AKT1,GSTA2,GSTK1,MAF,MAP3K11,PIK3C2B,PIK3R1,PIK3R3,UGT2B15,UGT2B7
Endocannabinoid Neuronal Synapse Pathway	-0.632456	0.0738	CACNA2D2,DAGLA,GNA11,GNG11,GNG12,ITPR1,KCNJ9,MAPK6,NOTUM,PDIA3,PTGS2
Sperm Motility	-0.632456	0.0856	ABL1,AXL,CALM1 (includes others),CLK1,FGFR1,GNA11,GNAS,GNG11,GNG12,HCK,ITPR1,JAK1,KIT,LTK,MAP3K11,NOTUM,PDGFRA,PDIA3,PLA2G3,PLA2G4E,PTK6,TIE1
ERBB Signaling	-0.632456	0.108	AKT1,ELK1,FOS,FOXO1,HBEGF,JUN,PIK3C2B,PIK3R1,PIK3R3,SHC1
Corticotropin Releasing Hormone Signaling	-0.632456	0.0987	ATF4,BDNF,CACNA2D2,CALM1 (includes others),ELK1,FOS,GNAS,GUCY2D,ITPR1,JUN,JUND,NOS1,NR4A1,PTGS2,VEGFA
Neurotrophin/TRK Signaling	-0.632456	0.141	AKT1,ATF4,BDNF,CRYGA,FOS,JUN,PIK3C2B,PIK3R1,PIK3R3,SHC1,SPRY1
Role of Tissue Factor in Cancer	-0.666667	0.174	AKT1,ARRB1,CCN1,CCN2,CFL1,CFL2,CXCL1,CXCL8,EGR1,ELK1,FLNC,FOS,GNA11,HBEGF,HCK,ITGAV,ITGB1,JUN,MAPK6,MMP2,NFKB2,P4HB,PDIA2,PDIA6,PIK3C2B,PIK3R1,PIK3R3,PLAUR,PPP2CA,PPP2CB,PPP2R1A,PTGS2,TFPI,TGFBR2,TGFBR3,VEGFA
Endothelin-1 Signaling	-0.688247	0.103	CASP1,ECE2,EDNRB,FOS,GNA11,GNAS,GUCY2D,ITPR1,JUN,MAPK6,NOS1,NOTUM,PDIA3,PIK3C2B,PIK3R1,PIK3R3,PLA2G3,PLA2G4E,PTGS2,SHC1
Endocannabinoid Developing Neuron Pathway	-0.707107	0.0709	AKT1,ATF4,GNG11,GNG12,MAPK6,PIK3C2B,PIK3R1,PIK3R3,RAP1GAP
LPS-stimulated MAPK Signaling	-0.707107	0.106	ELK1,FOS,JUN,NFKB2,PIK3C2B,PIK3R1,PIK3R3,REL,SRF
Ovarian Cancer Signaling	-0.707107	0.0949	ABL1,AKT1,ARRB1,E2F6,FZD8,FZD9,MMP2,PIK3C2B,PIK3R1,PIK3R3,PTGS2,SIN3A,VEGFA,VEGFD,WNT8A
Prolactin Signaling	-0.707107	0.126	FOS,IRF1,JUN,KCNJ8,KCNMA1,KCNMB1,LRRC52,PIK3C2B,PIK3R1,PIK3R3,SHC1,SOCS3
Gene and protein expression by JAK-STAT signaling after IL-12 stimulation	-0.707107	0.216	ARF1,CFL1,GSTA2,HNRNPA2B1,MIF,MSN,PDCD4,RPLP0
Histone Modification Signaling Pathway	-0.727607	0.0576	CBX6,FOXO1,IRF1,KDM6B,L3MBTL1,MMP2,MST1,NFKB2,PIM1,RAG2,SND1,TGM2,TP53BP1,USP22,VEGFA,VEGFD,YWHAQ
Role of NFAT in Regulation of the Immune Response	-0.727607	0.0271	AKT1,CALM1 (includes others),CD79B,FCGR1A,FCGR3A/FCGR3B,FOS,GNA11,GNAS,GNG11,GNG12,HLA-A,HLA-DRA,IGHA1,IGHG1,IGHG2,IGHG3,IGHG4,IGHM,IGKC,ITPR1,JUN,NFATC4,NFKB2,PIK3C2B,PIK3R1,PIK3R3,RCAN2,REL
Superpathway of Inositol Phosphate Compounds	-0.727607	0.105	ATP1A1,ATP1A2,DUSP1,DUSP5,INPPL1,ITPK1,NUDT15,PIK3C2B,PIK3R1,PIK3R3,PIP4K2C,PPIP5K2,PPM1K,PPP1CB,PPP1R12B,PPP1R13B,PPP1R14A,PPP1R3C,PPP2CA,PPP2CB,PPP2R1A,PPP2R2B,SET,SOCS3,TNS3
Th2 Pathway	-0.727607	0.131	CXCR4,GATA3,HLA-A,HLA-DRA,ICAM1,IL2,IL31,JAK1,JUN,MAF,NOTCH2,PIK3C2B,PIK3R1,PIK3R3,SOCS3,SPI1,TGFBR2,TGFBR3
Th1 Pathway	-0.727607	0.139	CD274,CD40LG,GATA3,HLA-A,HLA-DRA,ICAM1,IFNA1/IFNA13,IL2,IL6,IRF1,JAK1,NFATC4,NOTCH2,PIK3C2B,PIK3R1,PIK3R3,SOCS3
Sirtuin Signaling Pathway	-0.730297	0.127	ACLY,AKT1,APP,ATG3,ATP5F1A,ATP5F1B,CXCL8,EPAS1,FOXO1,FOXO3,GABPA,GADD45A,GADD45B,GADD45G,GLS,HIF1A,IDH2,JUN,LDHA,LDHB,MAP1LC3B,MAPK6,NDUFA13,NDUFB10,NDUFB2,NDUFS5,NDUFV1,NFKB2,PDK1,PFKM,POLR1C,REL,SLC25A6,SOD3,TIMM22,TP53BP1,TRIM28
Synaptic Long Term Depression	-0.774597	0.0758	CACNA2D2,GNA11,GNAS,GUCY2D,IGF1,ITPR1,NOS1,NOTUM,PDIA3,PLA2G3,PLA2G4E,PPP2CA,PPP2CB,PPP2R1A,PPP2R2B
3-phosphoinositide Biosynthesis	-0.774597	0.115	ATP1A1,ATP1A2,DUSP1,DUSP5,INPPL1,ITPK1,NUDT15,PIK3C2B,PIK3R1,PIK3R3,PIP4K2C,PPM1K,PPP1CB,PPP1R12B,PPP1R13B,PPP1R14A,PPP1R3C,PPP2CA,PPP2CB,PPP2R1A,PPP2R2B,SET,SOCS3,TNS3
Neuroinflammation Signaling Pathway	-0.780869	0.139	AGER,AKT1,APP,ATF4,B2M,BACE2,BDNF,CASP1,CCL2,CCL3,CX3CL1,CXCL8,FAS,FOS,GLS,GLUL,HLA-A,HLA-DRA,ICAM1,IFNA1/IFNA13,IFNA14,IFNA2,IFNA4,IL1R1,IL6,IRAK1,JAK1,JUN,KCNJ9,MAPK6,MAPT,MFGE8,NCF1,NFATC4,NFKB2,PIK3C2B,PIK3R1,PIK3R3,PLA2G3,PLA2G4E,PTGS2,REL,TGFBR2,TGFBR3
Gap Junction Signaling	-0.784465	0.0862	ACTA2,ACTG2,AGER,AKT1,ATF4,CALM1 (includes others),DAGLA,DBN1,GJC3,GNAS,GUCY2D,IGF1,ITPR1,NFKB2,NOTUM,P2RY11,PDGFRA,PDIA3,PIK3C2B,PIK3R1,PIK3R3,PLA2G3,PLA2G4E,REL,SP7,TUBB1,TUBB3,TUBB8
Immunoregulatory interactions between a Lymphoid and a non-Lymphoid cell	-0.784465	0.129	B2M,C3,CD34,CD40LG,CD81,CD99,CLEC2B,CLEC4G,COL1A1,COL1A2,COL3A1,CXADR,FCGR1A,FCGR3A/FCGR3B,HCST,HLA-A,ICAM1,ICAM2,IGKC,ITGB1,KIR2DS4 (includes others),KIR3DL1,PILRB,TREM1,ULBP1,ULBP3
ERK/MAPK Signaling	-0.784465	0.144	ATF4,DUSP1,ELF3,ELK1,FOS,HSPB1,HSPB7,ITGA1,ITGA5,ITGA7,ITGA9,ITGAV,ITGB1,MOS,PIK3C2B,PIK3R1,PIK3R3,PLA2G3,PLA2G4E,PPP1CB,PPP1R14A,PPP1R3C,PPP2CA,PPP2CB,PPP2R1A,PPP2R2B,RAPGEF4,SHC1,SRF,TLN1,YWHAQ
Mitochondrial translation	-0.816497	0.0625	AURKAIP1,GFM2,MRPL11,MRPL33,MRPL35,MRPL41
Regulation of TP53 Activity through Phosphorylation	-0.816497	0.0645	AURKA,CDK5R1,PIN1,PLK3,RPS27A,TAF2
Thrombopoietin Signaling	-0.816497	0.0952	FOS,JUN,PIK3C2B,PIK3R1,PIK3R3,SHC1
SPINK1 Pancreatic Cancer Pathway	-0.816497	0.1	CELA3B,CPA3,CPE,CTSB,KLK12,TGFBR2
Antiproliferative Role of Somatostatin Receptor 2	-0.816497	0.104	ELK1,GNG11,GNG12,GUCY2D,NOS1,PIK3C2B,PIK3R1,PIK3R3
GDNF Family Ligand-Receptor Interactions	-0.816497	0.105	FOS,ITPR1,JUN,PDLIM7,PIK3C2B,PIK3R1,PIK3R3,SHC1
UVB-Induced MAPK Signaling	-0.816497	0.115	AKT1,FOS,JUN,PIK3C2B,PIK3R1,PIK3R3
MYC Mediated Apoptosis Signaling	-0.816497	0.12	ADRB2,ADRB3,FAS,MCL1,NFKB2,TRADD
TP53 Regulates Transcription of Cell Cycle Genes	-0.816497	0.122	AURKA,CCNE2,GADD45A,NPM1,PLK3,RGCC
Coronavirus Replication Pathway	-0.816497	0.133	ACE,COPA,CTSL,TUBB1,TUBB3,TUBB8
Renal Cell Carcinoma Signaling	-0.816497	0.139	AKT1,ELOC,FOS,HIF1A,JUN,PDGFB,PIK3C2B,PIK3R1,PIK3R3,RPS27A,VEGFA
Role of Chondrocytes in Rheumatoid Arthritis Signaling Pathway	-0.816497	0.17	ADAMTS4,CASP1,CCL2,CXCL8,CXCR4,EGR1,FN1,FOS,FOXO3,IL1R1,IL36RN,IL6,IL6ST,IRAK1,ITGA5,ITGB1,JUN,LRP1,MMP14,MMP2,NFKB2,PTGS2,VEGFA,VEGFD
SNARE Signaling Pathway	-0.83205	0.0956	CACNA2D2,CALM1 (includes others),CPLX2,DNAJC5,MYH11,MYL6,MYL9,RAB3A,SNCG,STX1B,STXBP6,SYT15,SYT2
Activation of IRF by Cytosolic Pattern Recognition Receptors	-0.83205	0.215	IFIT2,IFNA1/IFNA13,IFNA14,IFNA2,IFNA4,IL6,ISG15,JUN,MAVS,NFKB2,PIN1,PPIB,REL,STAT2
MSP-RON Signaling in Cancer Cells Pathway	-0.852803	0.164	ACTA2,AKT1,ATF4,ELF3,F12,FLNA,FOS,HIF1A,IL3RA,ITGB1,JUN,KLK12,MST1,NFKB2,PIK3C2B,PIK3R1,PIK3R3,PLAUR,REL,VEGFA,VEGFD,VIM,YWHAQ
Tumor Microenvironment Pathway	-0.870388	0.196	AKT1,CCL2,CD274,COL1A1,COL1A2,COL3A1,CSPG4,CXCL8,CXCR4,FAS,FN1,FOS,FOXO1,FOXO3,HIF1A,HLA-A,ICAM1,IGF1,IL6,ITGA5,JUN,MMP14,MMP2,NFKB2,PDGFB,PDGFD,PIK3C2B,PIK3R1,PIK3R3,PTGS2,REL,SPP1,TNC,VEGFA,VEGFD
ROBO SLIT Signaling Pathway	-0.894427	0.157	ABL1,ACTR2,ACTR3,AKT1,APP,ARF1,ARF4,FOS,HCK,JUN,MMP14,MMP2,MYL9,MYO9B,NTN1,PAX7,SLIT2,TGFBR2,VEGFA,VEGFD
Renin-Angiotensin Signaling	-0.904534	0.0992	ACE,CCL2,ELK1,FOS,ITPR1,JUN,NFKB2,PIK3C2B,PIK3R1,PIK3R3,REL,SHC1
Cardiac β-adrenergic Signaling	-0.904534	0.106	AKAP1,AKAP13,ATP2A2,CACNA2D2,GNA11,GNAS,GNG11,GNG12,GRK3,PALM2AKAP2,PDE5A,PLN,PPP1CB,PPP1R14A,PPP1R3C,PPP2CA,PPP2CB,PPP2R1A,PPP2R2B
SPINK1 General Cancer Pathway	-0.904534	0.159	AKT1,IL6,JAK1,MT1B,MT1E,MT1M,MT1X,MT2A,PIK3C2B,PIK3R1,PIK3R3
Pancreatic Adenocarcinoma Signaling	-0.904534	0.135	ABL1,AKT1,CCNE2,E2F6,ELK1,HBEGF,JAK1,NFKB2,PIK3C2B,PIK3R1,PIK3R3,PTGS2,REL,SIN3A,TGFBR2,VEGFA,VEGFD
Neutrophil Extracellular Trap Signaling Pathway	-0.927173	0.142	AGER,AKT1,ATP5F1A,ATP5F1B,CASP1,COL15A1,COL16A1,COL18A1,COL1A1,COL1A2,COL3A1,COL4A1,COL4A2,COL4A3,COL4A5,COL5A1,COL5A2,COL6A1,COL6A2,COL6A3,CXCL8,FCGR3A/FCGR3B,HCK,HIF1A,IFNA1/IFNA13,IFNA14,IFNA2,IFNA4,IGHA1,IGHG1,IGHG2,IGHG3,IGHG4,IGHM,IGKC,ITGB1,ITPR1,JCHAIN,MCL1,MMP2,NCF1,NDUFA13,NDUFB10,NDUFB2,NDUFS5,NDUFV1,NFKB2,NOTUM,PDIA3,PF4,PIK3C2B,PIK3R1,PIK3R3,PLA2G3,PLA2G4E,SLC25A6,TIMM22
Ribonucleotide Reductase Signaling Pathway	-0.942809	0.105	AKT1,ATF4,E2F6,FBXL5,FOS,FOXO3,HIF1A,IL6,JUN,MMP2,NFKB2,PARP11,PIK3C2B,PIK3R1,PIK3R3,THBS1,VEGFA,YBX1
Human Embryonic Stem Cell Pluripotency	-0.96225	0.134	AKT1,BDNF,BMP1,CRYGA,ELK1,ESRRB,FGFR1,FOXO1,FZD8,FZD9,HSP90AA1,HSP90AB1,ID1,JAK1,KLF2,KLF4,PDGFB,PDGFD,PDGFRA,PIK3C2B,PIK3R1,PIK3R3,SPHK1,TGFBR2,UTF1,WNT8A,ZIC3
Glycerophospholipid biosynthesis	-1	0.0404	CPNE1,GPAT2,GPAT3,PLA2G4E
Transport of bile salts and organic acids, metal ions and amine compounds	-1	0.0482	BSG,SLC16A8,SLC39A2,SLC39A8
Phospholipases	-1	0.0725	LPL,NOTUM,PDIA3,PLA2G3,PLA2G4E
TNFR1 Signaling	-1	0.098	FOS,JUN,NFKB2,REL,TRADD
Oxytocin in Spinal Neurons Signaling Pathway	-1	0.114	GNA11,GUCY2D,KCNJ8,NOS1
Signaling by NODAL	-1	0.174	CER1,FOXO3,GDF1,PCSK6
Purine Nucleotides Degradation II (Aerobic)	-1	0.211	ADAT3,IMPDH1,IMPDH2,PNP
Colorectal Cancer Metastasis Signaling	-1.04257	0.111	AKT1,ARRB1,FOS,FZD8,FZD9,GNA11,GNAS,GNG11,GNG12,GRK3,IL6,IL6ST,JAK1,JUN,LRP1,MMP14,MMP2,NFKB2,PIK3C2B,PIK3R1,PIK3R3,PTGS2,REL,RHOT1,RHOU,RND1,TGFBR2,VEGFA,VEGFD,WNT8A
Semaphorin Neuronal Repulsive Signaling Pathway	-1.04257	0.16	AKT1,CFL1,CFL2,CSPG4,DPYSL3,ITGA1,ITGA5,ITGA7,ITGA9,ITGAV,ITGB1,MAPT,MYL6,MYL9,NRP2,PIK3C2B,PIK3R1,PIK3R3,PPP1CB,PPP1R12B,RND1,ROCK1,SEMA6A,VCAN
Epithelial Adherens Junction Signaling	-1.09109	0.133	ACTR2,ACTR3,AKT1,CFL1,CFL2,FGFR1,IQGAP1,MAGI1,MST1,NOTCH2,PPP2CA,PPP2CB,PPP2R1A,PPP2R2B,ROCK1,TGFBR2,TGFBR3,TNS1,VCL,YAP1,YWHAQ
Ephrin A Signaling	-1.09109	0.151	AKT1,APP,CFL1,CFL2,CLDN4,EFNA1,EFNA3,EFNA4,EPAS1,HCK,IGF1,ILK,MMP14,MYL6,MYL9,PDGFB,PIK3C2B,PIK3R1,PIK3R3,ROCK1,VEGFA
Systemic Lupus Erythematosus in B Cell Signaling Pathway	-1.1209	0.0609	AKT1,CALM1 (includes others),CCND2,CD40LG,CD79B,CXCL8,FOS,FOXO1,FOXO3,HCK,IFIT2,IFNA1/IFNA13,IFNA14,IFNA2,IFNA4,IGHA1,IGHG1,IGHG2,IGHG3,IGHG4,IGHM,IGKC,IL17C,IL2,IL31,IL6,IL6ST,INPPL1,IRAK1,ISG15,JAK1,JUN,MAVS,MCL1,NFATC4,NFKB2,PIK3C2B,PIK3R1,PIK3R3,PIM2,REL,SHC1,STAT2,TNFSF10
CREB Signaling in Neurons	-1.1209	0.0692	ADGRB3,ADGRG1,ADRB2,ADRB3,AKT1,ATF4,CACNA2D2,CALCRL,CALM1 (includes others),DRD5,EDNRB,ELK1,FGFR1,FZD8,FZD9,GNA11,GNAS,GNG11,GNG12,GPR4,GPRC5A,HTR6,IGF1,IGF2R,ITPR1,MAS1L,NOTUM,NPFFR1,P2RY11,PDGFB,PDGFRA,PDIA3,PIK3C2B,PIK3R1,PIK3R3,RGR,SHC1,SSTR4,TAS1R3,TGFBR2,TGFBR3,VEGFA
Fc Epsilon RI Signaling	-1.13389	0.0593	AKT1,INPPL1,PIK3C2B,PIK3R1,PIK3R3,PLA2G3,PLA2G4E
Kinetochore Metaphase Signaling Pathway	-1.13389	0.0636	ANAPC4,BUB3,PPP1CB,PPP1R14A,PPP1R3C,PTTG1,SKA1
Transcriptional regulation of white adipocyte differentiation	-1.13389	0.0833	ADIRF,CD36,FABP4,KLF4,LPL,MED13L,THRAP3
Xenobiotic Metabolism AHR Signaling Pathway	-1.13389	0.092	CYP1B1,GSTA2,GSTK1,HSP90AA1,HSP90AB1,IL6,NFKB2,REL
Cyclins and Cell Cycle Regulation	-1.13389	0.116	ABL1,CCND2,CCNE2,E2F6,FBXL5,PPP2CA,PPP2CB,PPP2R1A,PPP2R2B,SIN3A
Small Cell Lung Cancer Signaling	-1.13389	0.135	ABL1,AKT1,CCND2,CCNE2,E2F6,NFKB2,NOS1,PIK3C2B,PIK3R1,PIK3R3,PTGS2,REL,SIN3A
Interferon Signaling	-1.13389	0.194	IFNA1/IFNA13,IRF1,ISG15,JAK1,MX1,OAS1,STAT2
Transcriptional Regulation by NPAS4	-1.13389	0.2	BDNF,CDK5R1,FOS,GEM,IQSEC3,SRF,TNRC6A
CCR3 Signaling in Eosinophils	-1.13389	0.134	CALM1 (includes others),CCL24,CFL1,CFL2,GNA11,GNAS,GNG11,GNG12,ITPR1,MYLK,PIK3C2B,PIK3R1,PIK3R3,PLA2G3,PLA2G4E,PPP1CB,PPP1R12B,ROCK1
Gustation Pathway	-1.1547	0.064	CACNA2D2,CD36,ITPR1,KCNJ8,LIPH,LPL,LRRC8B,NOTUM,P2RX2,P2RY11,SCN7A,SCN9A,TAS1R3
cAMP-mediated signaling	-1.1547	0.0636	ADRB2,ADRB3,AKAP1,AKAP13,ATF4,CALM1 (includes others),DRD5,DUSP1,GNAS,HTR6,PALM2AKAP2,PDE5A,RAP1GAP,RAPGEF4,RGS2
P2Y Purinergic Receptor Signaling Pathway	-1.1547	0.105	AKT1,ATF4,FOS,GNG11,GNG12,JUN,NFKB2,NOTUM,P2RY11,PDIA3,PIK3C2B,PIK3R1,PIK3R3,REL
Relaxin Signaling	-1.1547	0.103	AKT1,ELK1,FOS,GNA11,GNAS,GNG11,GNG12,GUCY2D,JUN,NFKB2,PDE5A,PIK3C2B,PIK3R1,PIK3R3,REL,VEGFA
Class B/2 (Secretin family receptors)	-1.1547	0.125	ADM,CALCRL,CD55,FZD8,FZD9,GNAS,GNG11,GNG12,RAMP1,RAMP2,RAMP3,WNT8A
Interferon gamma signaling	-1.1547	0.128	B2M,CIITA,FCGR1A,GBP3,HLA-A,HLA-DRA,ICAM1,IRF1,JAK1,MT2A,OAS1,SOCS3
Role of Pattern Recognition Receptors in Recognition of Bacteria and Viruses	-1.1547	0.122	C3,CASP1,CD40LG,CXCL8,IFNA1/IFNA13,IFNA14,IFNA4,IL17C,IL2,IL31,IL6,MAVS,NFKB2,OAS1,PIK3C2B,PIK3R1,PIK3R3,REL,TNFSF10
eNOS Signaling	-1.1547	0.122	AKT1,AQP1,AQP10,AQP7,CALM1 (includes others),CHRFAM7A,CHRNA10,CHRNB3,CHRNE,GNAS,HSP90AA1,HSP90AB1,HSPA5,ITPR1,PIK3C2B,PIK3R1,PIK3R3,VEGFA,VEGFD
BEX2 Signaling Pathway	-1.1547	0.159	AKT1,HIF1A,JUN,MMP2,NFKB2,PPP2CA,PPP2CB,PPP2R1A,PPP2R2B,REL,SPP1,VEGFA,VEGFD
Necroptosis Signaling Pathway	-1.21268	0.11	AXL,CAPN3,CASP1,FAS,GLUL,IFNA1/IFNA13,IFNA14,IFNA4,JAK1,PLA2G3,PLA2G4E,SLC25A3,SLC25A6,STAT2,TIMM22,TNFSF10,TRADD
Protein folding	-1.26491	0.102	CCNE2,FBXL5,FBXW10,GNA11,GNG11,GNG12,KIFC3,SPHK1,TUBB1,TUBB3
VEGF Family Ligand-Receptor Interactions	-1.26491	0.131	AKT1,FOS,NRP2,PIK3C2B,PIK3R1,PIK3R3,PLA2G3,PLA2G4E,SHC1,VEGFA,VEGFD
ATM Signaling	-1.26491	0.13	ABL1,ATF4,GADD45A,GADD45B,GADD45G,JUN,PPP2CA,PPP2CB,PPP2R1A,PPP2R2B,SMC2,TP53BP1,TRIM28
Phase II - Conjugation of compounds	-1.26491	0.149	ACSM2B,GLYATL3,MAT2B,NAT1,NNMT,PAPSS2,UGP2,UGT2A3,UGT2B15,UGT2B7
HIPPO signaling	-1.26491	0.149	AJUBA,MOB1A,MST1,PPP1CB,PPP1R14A,PPP1R3C,PPP2CA,PPP2CB,PPP2R1A,PPP2R2B,TEAD3,YAP1,YWHAQ
RHOGDI Signaling	-1.2792	0.141	ACTA2,ACTG2,ACTR2,ACTR3,ARHGAP1,CDH13,CDH19,CDH5,CFL1,CFL2,DLC1,GNA11,GNAS,GNG11,GNG12,ITGA1,ITGA5,ITGA7,ITGA9,ITGAV,ITGB1,MSN,MYH11,MYL6,MYL9,PIP4K2C,PPP1R12B,RHOT1,RHOU,RND1,ROCK1
Activation of anterior HOX genes in hindbrain during early embryogenesis	-1.34164	0.0617	AJUBA,HOXB3,HOXD3,JUN,RBBP7
Serotonin Degradation	-1.34164	0.0685	ADH5,IL4I1,UGT2A3,UGT2B15,UGT2B7
Regulation of the Epithelial Mesenchymal Transition in Development Pathway	-1.34164	0.069	FZD8,FZD9,HIF1A,NFKB2,REL,WNT8A
Nicotine Degradation II	-1.34164	0.0735	CYP1B1,CYP4B1,UGT2A3,UGT2B15,UGT2B7
Melatonin Degradation I	-1.34164	0.0781	CYP1B1,CYP4B1,UGT2A3,UGT2B15,UGT2B7
Nicotine Degradation III	-1.34164	0.0833	CYP1B1,CYP4B1,UGT2A3,UGT2B15,UGT2B7
Triacylglycerol Degradation	-1.34164	0.0833	ABHD16A,DAGLA,DTD2,LPL,NOTUM
Neurexins and neuroligins	-1.34164	0.0877	APBA3,BEGAIN,EPB41L5,PDLIM5,SYT2
G alpha (i) signalling events	-1.34164	0.0775	APP,C3,CCL1,CCL21,CCL4L1/CCL4L2,CX3CL1,CXCL1,CXCL2,CXCL8,CXCR4,GNAS,GNG11,GNG12,PF4,PPBP,RGR,RGS1,RGS16,SSTR4,TAS1R3
Netrin-1 signaling	-1.34164	0.1	DSCAML1,NTN1,SLIT2,TRPC3,UNC5A
Transcriptional Regulation by MECP2	-1.34164	0.111	BDNF,CALM1 (includes others),FKBP5,IRAK1,SIN3A,TNRC6A,TRPC3
MIF-mediated Glucocorticoid Regulation	-1.34164	0.167	MIF,NFKB2,PLA2G3,PLA2G4E,PTGS2,REL
Transcriptional regulation of pluripotent stem cells	-1.34164	0.294	EPAS1,HIF3A,KLF4,PRDM14,ZIC3
IL-33 Signaling Pathway	-1.34715	0.146	AKT1,ATF4,CASP1,CCL1,CCL2,CCL24,CELA3B,CXCL8,FOS,GATA3,ICAM1,ICAM2,IL36RN,IL6,IRAK1,JUN,KIT,MMP2,NFKB2,PIK3C2B,PIK3R1,PIK3R3,PTGS2,SELE,TPSAB1/TPSB2,USP17L2 (includes others),USP17L22 (includes others)
Serotonin Receptor Signaling	-1.38587	0.134	AANAT,ADRB2,ADRB3,AKT1,APP,ARFGEF1,ARRB1,ATF4,BDNF,CACNA2D2,CALM1 (includes others),CCNE2,CPE,CXCL8,FBP1,FOXO1,FOXO3,GNA11,GNAS,GNG11,GNG12,HCK,HIF1A,HTR6,IL2,IL4I1,IL6,ITGB1,JUN,KALRN,KCNA5,KCNJ9,MAP1LC3B,MAPT,MMP2,MYLK,NFKB2,NOTUM,PDIA3,PDK1,PIK3C2B,PIK3R1,PIK3R3,PLA2G3,PLA2G4E,PLAUR,PLN,PPP1CB,PPP1R12B,PTGS2,RAB3A,RHOT1,RHOU,RND1,ROCK1,SLC6A4,SP7,SQSTM1,SRF,TGM1,TGM2,TRPC3,YAP1
PPARα/RXRα Activation	-1.38675	0.0876	CD36,GNA11,GNAS,HSP90AA1,HSP90AB1,IL1R1,IL6,JUN,LPL,NFKB2,NOTUM,NR2C2,PDIA3,REL,SHC1,TGFBR2,TGFBR3
Aryl Hydrocarbon Receptor Signaling	-1.38675	0.119	CCND2,CCNE2,CYP1B1,FAS,FOS,GSTA2,GSTK1,HSP90AA1,HSP90AB1,HSPB1,HSPB7,IL6,JUN,NCOA7,NFIC,NFIX,NFKB2,REL,TGM2
Pyroptosis Signaling Pathway	-1.41421	0.0851	CASP1,FOXO3,GBP3,IL1R1,NFKB2,NLRP13,NLRP6,TXNIP
Sumoylation Pathway	-1.41421	0.0874	CTBP2,FAS,FOS,JUN,NFKB2,RHOT1,RHOU,RND1,SERBP1
WNT/β-catenin Signaling	-1.41421	0.121	AKT1,CDH5,DKK3,FZD8,FZD9,ILK,JUN,LRP1,PIN1,PPP2CA,PPP2CB,PPP2R1A,PPP2R2B,RPS27A,RUVBL2,SFRP2,SOX17,SOX7,TGFBR2,TGFBR3,WNT8A
NAFLD Signaling Pathway	-1.46059	0.133	AKT1,ATF4,ATP2A2,CASP1,CD36,CD40LG,CTSB,CXCL8,FOS,FOXO1,FOXO3,GPAT3,IL17C,IL2,IL31,IL6,JAK1,JUN,NFKB2,PIK3C2B,PIK3R1,PIK3R3,PPP2CA,PPP2CB,PPP2R1A,PPP2R2B,PTGS2,SOCS3,TNFSF10,XBP1
Th17 Activation Pathway	-1.5	0.0351	DEFB103A/DEFB103B,DEFB108B,DEFB128,DEFB130A/DEFB130B,DEFB131A/DEFB131B,HIF1A,HSP90AA1,HSP90AB1,IL1R1,IL26,IL6,IRAK1,JAK1,NFATC4,NFKB2,REL,SOCS3
G alpha (s) signalling events	-1.5	0.11	ADM,ADRB2,ADRB3,ARRB1,CALCRL,DRD5,GNAS,GNG11,GNG12,GRK3,HTR6,INSL3,P2RY11,RAMP1,RAMP2,RAMP3
PKCθ Signaling in T Lymphocytes	-1.50756	0.0251	CACNA2D2,FOS,HLA-A,HLA-DRA,IL2,ITPR1,JUN,MAP3K11,NFATC4,NFKB2,PIK3C2B,PIK3R1,PIK3R3,REL
Breast Cancer Regulation by Stathmin1	-1.50756	0.0774	ADGRB3,ADGRG1,ADRB2,ADRB3,ATF4,AURKA,CALCRL,CCND2,DRD5,E2F6,EDNRB,FZD8,FZD9,GNG11,GNG12,GPR4,GPRC5A,HIF1A,HTR6,IGF1,JUN,MAS1L,MMP2,NFKB2,NPFFR1,P2RY11,PDGFB,PIK3C2B,PIK3R1,PIK3R3,PPP1CB,PPP1R14A,PPP1R3C,PPP2CA,PPP2CB,PPP2R1A,PPP2R2B,RGR,SHC1,SSTR4,TAS1R3,TUBB1,TUBB3,TUBB8,VEGFA,VEGFD
Interleukin-10 signaling	-1.50756	0.244	CCL2,CCL3,CXCL1,CXCL2,CXCL8,ICAM1,IL1R1,IL6,JAK1,PTGS2,TIMP1
HER-2 Signaling in Breast Cancer	-1.56893	0.115	AKT1,ARF1,ARF4,CCNE2,COX10,COX4I2,COX6C,COX8A,ELF3,ELK1,FOS,FOXO1,FOXO3,HBEGF,HCK,ITGB1,JUN,MMP2,NFKB2,PDK1,PIK3C2B,PIK3R1,PIK3R3,PTGS2,REL,RPS6
Production of Nitric Oxide and Reactive Oxygen Species in Macrophages	-1.56893	0.152	AKT1,APOC1,APOC3,APOD,APOE,CLU,FOS,IRF1,JAK1,JUN,MAP3K11,NCF1,NFKB2,ORM2,PIK3C2B,PIK3R1,PIK3R3,PPP1CB,PPP1R14A,PPP1R3C,PPP2CA,PPP2CB,PPP2R1A,PPP2R2B,REL,RHOT1,RHOU,RND1,SPI1
Atherosclerosis Signaling	-1.56893	0.203	APOC1,APOC3,APOD,APOE,CCL2,CD36,CD40LG,CLU,COL18A1,COL1A1,COL1A2,COL3A1,CXCL8,CXCR4,ICAM1,IL36RN,IL6,LPL,NFKB2,ORM2,PDGFB,PDGFD,PLA2G3,PLA2G4E,REL,SELE,TPSAB1/TPSB2
IL-17A Signaling in Fibroblasts	-1.60591	0.237	ACTA2,AGER,CCL2,CCL7,CCL8,COL1A1,COL1A2,CXCL1,ELF3,FN1,FOS,HIF1A,IL6,JUN,NFKB2,NFKBIZ,P4HB,REL,THY1
NFKBIE Signaling Pathway	-1.63299	0.0134	CD40LG,CXCL8,NFKB2,REL,TNFSF10,TRADD
Superpathway of Melatonin Degradation	-1.63299	0.087	CYP1B1,CYP4B1,IL4I1,UGT2A3,UGT2B15,UGT2B7
Visual phototransduction	-1.63299	0.1	CALM1 (includes others),FNTB,GUCY2D,RDH12,SDR9C7,STRA6
Role of RIG1-like Receptors in Antiviral Innate Immunity	-1.63299	0.152	IFNA1/IFNA13,IFNA14,IFNA2,IFNA4,MAVS,NFKB2,REL
Surfactant metabolism	-1.63299	0.261	CKAP4,SFTPA1,SFTPA2,SFTPB,SFTPC,SLC34A2
Role of PI3K/AKT Signaling in the Pathogenesis of Influenza	-1.66667	0.167	AKT1,IFNA1/IFNA13,IFNA14,IFNA2,IFNA4,NFKB2,PIK3C2B,PIK3R1,PIK3R3,PLAC8,REL
S100 Family Signaling Pathway	-1.68763	0.102	ADGRB3,ADGRG1,ADRB2,ADRB3,AGER,AKT1,APP,ATF4,ATP2A2,ATP5F1A,ATP5F1B,BDNF,BSG,CACNA2D2,CALCRL,CALM1 (includes others),CCL3,CD36,CRYGA,CXCL8,DLC1,DRD5,EDNRB,FCGR1A,FCGR3A/FCGR3B,FGFR1,FOS,FZD8,FZD9,GNA11,GPR4,GPRC5A,HBEGF,HIF1A,HTR6,IFNA1/IFNA13,IFNA14,IFNA4,IGHG1,IGHG2,IGHG3,IGHG4,IGHM,IGKC,IL6,ILK,IQGAP1,IRAK1,ITPR1,JAK1,JCHAIN,JUN,MAPK6,MAS1L,MCAM,MMP14,MMP2,NCF1,NFKB2,NOTUM,NPFFR1,P2RY11,PDIA3,…
ISGylation Signaling Pathway	-1.69775	0.157	ARIH1,HIF1A,IFNA1/IFNA13,IFNA14,IFNA2,IFNA4,IFNL4,IL6,IRF1,ISG15,ITGB1,JAK1,NFKB2,RTN4,SQSTM1,STAT2,USP18
Sertoli Cell-Sertoli Cell Junction Signaling	-1.71791	0.169	A2M,ACTA2,ACTG2,ACTN1,AKT1,ATF4,CDH13,CDH19,CDH5,CGN,CLDN18,CLDN2,CLDN4,CLDN7,COL4A3,ELK1,F11R,ICAM1,IGSF5,IL1R1,ITGB1,JAM2,JUN,LAMA2,LAMA3,LAMA4,LAMB1,LAMB2,LAMC1,MAP3K11,NFKB2,PIK3C2B,PIK3R1,PIK3R3,SORBS1,TGFBR2,TIMP1,TUBB1,TUBB3,TUBB8,VCL
HMGB1 Signaling	-1.78885	0.156	AGER,AKT1,CCL2,CD40LG,CXCL8,ELK1,FOS,ICAM1,IL17C,IL1R1,IL2,IL31,IL6,JUN,NFKB2,PIK3C2B,PIK3R1,PIK3R3,RBBP7,REL,RHOT1,RHOU,RND1,SELE,SERPINE1,TNFSF10
Hepatic Cholestasis	-1.88562	0.0807	AKT1,CALM1 (includes others),CCL24,CD40LG,CXCL8,FOXO1,IL17C,IL1R1,IL2,IL31,IL36RN,IL6,IRAK1,JUN,NFKB2,REL,SLC10A2,TNFSF10
Activation of NMDA receptors and postsynaptic events	-1.88982	0.0833	CALM1 (includes others),MAPT,NRGN,PRKX,TUBB1,TUBB3,TUBB8
PCP (Planar Cell Polarity) Pathway	-1.88982	0.133	FZD8,FZD9,JUN,JUNB,JUND,ROCK1,VANGL1,WNT8A
MIF Regulation of Innate Immunity	-1.88982	0.182	FOS,JUN,MIF,NFKB2,PLA2G3,PLA2G4E,PTGS2,REL
Role of IL-17F in Allergic Inflammatory Airway Diseases	-1.88982	0.191	ATF4,CCL2,CCL7,CXCL1,CXCL8,IGF1,IL6,NFKB2,REL
Chemokine Signaling	-1.89737	0.123	CALM1 (includes others),CCL2,CCL24,CCL7,CFL1,CXCR4,FOS,JUN,PPP1CB,PPP1R12B
Gαs Signaling	-1.94145	0.119	ADD1,ADRB2,ADRB3,ATF4,DRD5,ELK1,GNA11,GNAS,GNG11,GNG12,HCK,HTR6,RAPGEF2,RAPGEF4,RGS2
Autism Signaling Pathway	-1.96116	0.0844	AKT1,B2M,BDNF,CACNA2D2,CCL2,CD40LG,CXCL8,FZD8,FZD9,HLA-A,IGF1,IGF2R,IL17C,IL2,IL31,IL36RN,IL6,NF1,NOS1,PIK3C2B,PIK3R1,PIK3R3,PPM1K,RPS6,TNFSF10,WNT8A
IL-17A Signaling in Gastric Cells	-2	0.154	CXCL1,CXCL8,FOS,JUN
Differential Regulation of Cytokine Production in Intestinal Epithelial Cells by IL-17A and IL-17F	-2	0.174	CCL2,CCL3,CXCL1,DEFB103A/DEFB103B
Differential Regulation of Cytokine Production in Macrophages and T Helper Cells by IL-17A and IL-17F	-2	0.222	CCL2,CCL3,CXCL1,IL6
Mitochondrial Dysfunction	-2	0.105	ADRB3,APP,ATF4,ATP1A1,ATP1A2,ATP1B1,ATP5F1A,ATP5F1B,ATP5MC2,ATP5MGL,BACE2,CACNA2D2,CALM1 (includes others),CAPN3,COX10,COX4I2,COX6C,COX8A,GPX1,GSTK1,IDH2,ITPR1,MAPT,NDUFA13,NDUFB10,NDUFB2,NDUFS5,NDUFV1,NOS1,PIK3C2B,PIK3R1,PIK3R3,RHOT1,UQCRB,UQCRC1,UQCRQ
TREM1 Signaling	-2	0.221	AKT1,CASP1,CCL2,CCL3,CCL7,CD83,CIITA,CXCL8,ICAM1,IL6,IRAK1,ITGA5,ITGB1,NFKB2,NLRP6,REL,TREM1
Pathogen Induced Cytokine Storm Signaling Pathway	-2.032	0.167	AP3B1,C3,CASP1,CCL1,CCL18,CCL2,CCL21,CCL24,CCL3,CCL4L1/CCL4L2,CCL7,CCL8,CD163,CD40LG,CIITA,COL15A1,COL16A1,COL18A1,COL1A1,COL1A2,COL3A1,COL4A1,COL4A2,COL4A3,COL4A5,COL5A1,COL5A2,COL6A1,COL6A2,COL6A3,CX3CL1,CXCL1,CXCL2,CXCL8,CXCR4,FOS,HLA-DRA,IFNA1/IFNA13,IFNA14,IFNA2,IFNA4,IL17C,IL1R1,IL2,IL31,IL36RN,IL6,IL6ST,IRF1,JAK1,JUN,MAPK6,NFKB2,NLRP6,PF4,PPBP,SOCS3,SPI1,TNFSF10,TRADD,VEGFA,VEGFD
NGF-stimulated transcription	-2.11058	0.282	ARC,CDK5R1,EGR1,ELK1,FOS,FOSB,ID1,JUNB,JUND,SRF,TRIB1
Natural Killer Cell Signaling	-2.11695	0.146	AKT1,B2M,CFL1,CFL2,COL18A1,COL1A1,COL1A2,COL3A1,FCGR3A/FCGR3B,HCST,HLA-A,HSPA5,IL2,ITGB1,KIR2DS4 (includes others),KIR3DL1,KLRC2,MAP3K11,NFATC4,NFKB2,PIK3C2B,PIK3R1,PIK3R3,REL,ROCK1,TNFSF10,ULBP1,ULBP3,WIPF1
CD40 Signaling	-2.12132	0.149	CD40LG,FOS,ICAM1,JUN,NFKB2,PIK3C2B,PIK3R1,PIK3R3,PTGS2,REL
Interferon alpha/beta signaling	-2.18282	0.239	EGR1,HLA-A,IFI27,IFIT2,IFNA14,IFNA2,IFNA4,IRF1,ISG15,JAK1,MX1,OAS1,SAMHD1,SOCS3,STAT2,USP18,XAF1
Carboxyterminal post-translational modifications of tubulin	-2.23607	0.111	NICN1,TTLL8,TUBB1,TUBB3,TUBB8
Defensins	-2.23607	0.116	DEFB103A/DEFB103B,DEFB108B,DEFB128,DEFB130A/DEFB130B,DEFB131A/DEFB131B
PTEN Signaling	-2.32379	0.146	AKT1,FGFR1,FOXO1,FOXO3,IGF2R,ILK,INPPL1,ITGA1,ITGA5,ITGA7,ITGA9,ITGAV,ITGB1,MAGI1,NFKB2,PDGFRA,PIK3R1,PIK3R3,REL,SHC1,TGFBR2,TGFBR3
G-Protein Coupled Receptor Signaling	-2.38048	0.0725	ADGRB3,ADGRG1,ADRB2,ADRB3,AKT1,ARRB1,ATF4,CALCRL,CALM1 (includes others),DRD5,DUSP1,EDNRB,FOS,FOXO1,FOXO3,FZD8,FZD9,GNA11,GNAS,GNG11,GNG12,GPR4,GPRC5A,GRK3,HTR6,JUN,MAP3K11,MAS1L,MYL6,MYL9,MYLK,NFATC4,NFKB2,NPFFR1,P2RY11,PDE5A,PIK3C2B,PIK3R1,PIK3R3,RAP1GAP,RAPGEF4,REL,RGR,RGS16,RGS2,ROCK1,SHC1,SRF,SSTR4,TAS1R3,YAP1
Role of MAPK Signaling in Promoting the Pathogenesis of Influenza	-2.44949	0.0526	ATP6V1G2,JUN,NFKB2,PLA2G3,PLA2G4E,PTGS2
Coagulation System	-2.44949	0.171	A2M,F12,PLAUR,SERPINE1,TFPI,THBD
Parkinson's Signaling Pathway	-2.47487	0.104	ACTA2,ACTG2,ATF4,ATP6V1G2,CACNA2D2,CALM1 (includes others),CASP1,CD40LG,CXCL8,FCGR1A,FCGR3A/FCGR3B,GBA3,HSPA5,IL17C,IL2,IL31,IL4I1,IL6,ITPR1,NDUFA13,NDUFB10,NDUFB2,NDUFS5,NDUFV1,NFKB2,NOS1,RPS27A,TNFSF10,TUBB1,TUBB3,TUBB8,XBP1
Retinoic acid Mediated Apoptosis Signaling	-2.64575	0.133	CRABP2,IFNA1/IFNA13,IFNA14,IFNA2,IFNA4,IRF1,PARP11,TNFSF10
Osteoarthritis Pathway	-2.78543	0.161	ADAMTS4,AGER,ANKH,ANXA5,ATF4,CASP1,CXCL8,DCN,DDIT4,ELF3,EPAS1,FGFR1,FN1,FOXO3,FZD8,FZD9,GREM1,HIF1A,IL1R1,ITGA1,ITGA5,ITGA7,ITGA9,ITGAV,ITGB1,LRP1,MATN3,NFKB2,PTGS2,REL,SLC39A8,SP7,SPHK1,SPP1,TGFBR2,VEGFA,VEGFD,WNT8A
Role of MAPK Signaling in Inhibiting the Pathogenesis of Influenza	-2.82843	0.101	CCL2,CXCL8,IL6,JUN,NFKB2,PLA2G3,PLA2G4E,PTGS2
Granzyme A Signaling	-2.82843	0.108	CASP1,FN1,NDUFA13,NDUFB10,NDUFB2,NDUFS5,NDUFV1,SET
Crosstalk between Dendritic Cells and Natural Killer Cells	-2.82843	0.187	ACTA2,ACTG2,CD40LG,CD83,FAS,FSCN1,HLA-A,HLA-DRA,IFNA1/IFNA13,IL2,IL3RA,IL6,KIR3DL1,NFKB2,REL,TLN1,TNFSF10
Multiple Sclerosis Signaling Pathway	-2.83683	0.0946	C3,C7,CAPN3,CASP1,CD40LG,CXCL1,CXCL8,DUSP1,FAS,HLA-A,HLA-DRA,IL17C,IL2,IL26,IL31,IL6,IRF1,NFKB2,PARP11,RBBP7,TNFSF10
NOD1/2 Signaling Pathway	-2.83683	0.111	CARD9,CASP1,CCL2,CD40LG,CXCL8,FOS,HSP90AA1,HSP90AB1,HSPA5,IFNA1/IFNA13,IFNA14,IFNA2,IFNA4,IL17C,IL2,IL31,IL6,JUN,MAVS,NFKB2,TNFSF10
Amyotrophic Lateral Sclerosis Signaling	-2.88675	0.121	CACNA2D2,CAPN3,CASP1,GLUL,GPX1,IGF1,NOS1,PIK3C2B,PIK3R1,PIK3R3,RAB5A,SSR4,VEGFA,VEGFD
IL-17 Signaling	-2.92119	0.16	AKT1,CCL2,CD40LG,CXCL1,CXCL8,DEFB103A/DEFB103B,DEFB108B,DEFB128,DEFB130A/DEFB130B,DEFB131A/DEFB131B,ELK1,FOS,HSP90AA1,HSP90AB1,IL17C,IL2,IL31,IL6,JAK1,JUN,MMP2,PIK3C2B,PIK3R1,PIK3R3,PTGS2,RGS16,SRSF1,TNFSF10,VEGFA,VEGFD
BBSome Signaling Pathway	-2.98481	0.047	ADGRB3,ADGRG1,ADRB2,ADRB3,BDNF,CALCRL,CBX2,DRD5,EDNRB,FZD8,FZD9,GPR4,GPRC5A,HTR6,MAS1L,NPFFR1,P2RY11,RAB5A,RGR,SSTR4,STX3,TAS1R3,XBP1
Macrophage Classical Activation Signaling Pathway	-2.98481	0.122	CD40LG,CIITA,CXCL8,HIF1A,HLA-DRA,IFNA1/IFNA13,IFNA14,IFNA2,IFNA4,IL17C,IL2,IL31,IL6,IRAK1,IRF1,JAK1,MAF,NFKB2,RBBP7,SOCS3,SPI1,STAT2,TNFSF10
Olfactory Signaling Pathway	-3	0.122	OR10G4,OR2A25,OR2C1,OR2J1,OR2J3,OR2M2,OR4F17 (includes others),OR4Q3,OR7D4
Role of PKR in Interferon Induction and Antiviral Response	-3.1305	0.184	ATF3,CASP1,FAS,FCGR1A,FOS,HSP90AA1,HSP90AB1,HSPA5,IFNA1/IFNA13,IFNA14,IFNA4,IRF1,JAK1,JUN,MARCO,MAVS,NFKB2,NLRP13,NLRP6,NPM1,PDGFB,PDGFD,REL,SCARA3,STAT2
Class A/1 (Rhodopsin-like receptors)	-3.13786	0.082	ADRB2,ADRB3,APP,C3,CCK,CCL1,CCL2,CCL21,CCL3,CCL7,CX3CL1,CXCL1,CXCL2,CXCL8,CXCR4,DRD5,ECE2,EDNRB,GPR4,HTR6,INSL3,NPFFR1,P2RY11,PF4,PPBP,SSTR4
Role of Hypercytokinemia/hyperchemokinemia in the Pathogenesis of Influenza	-3.29983	0.209	CASP1,CCL2,CCL3,CXCL8,IFIT2,IFNA1/IFNA13,IFNA14,IFNA2,IFNA4,IFNL4,IL36RN,IL6,ISG15,JAK1,MX1,NFKB2,OAS1,STAT2
Coronavirus Pathogenesis Pathway	-3.57143	0.25	ABL1,ACE,ADAM9,ATF4,CASP1,CCL2,CCNE2,CTSL,CXCL8,E2F6,ELK1,FAU,FOS,HIF1A,IFNA1/IFNA13,IFNA14,IFNA4,IL6,JAK1,JUN,MAVS,NFKB2,NPM1,OAS1,PTGS2,REL,RPS12,RPS13,RPS14,RPS16,RPS17,RPS18,RPS19,RPS2,RPS20,RPS21,RPS23,RPS25,RPS27A,RPS29,RPS3,RPS4X,RPS5,RPS6,RPS8,RPS9,SERPINE1,SIGMAR1,SIN3A,STAT2,TGFBR2
CGAS-STING Signaling Pathway	-3.77124	0.129	ATP6V1G2,CASP1,CCL2,CD274,CD40LG,CXCL8,ICAM1,IFNA1/IFNA13,IFNA14,IFNA4,IL17C,IL2,IL31,IL6,IRF1,MAP1LC3B,NFKB2,TNFSF10
Generic Transcription Pathway	-3.92232	0.0607	ESRRB,NOTCH2,NR2C2,NR4A1,NR4A2,NR4A3,TRIM28,ZKSCAN4,ZNF141,ZNF257,ZNF267,ZNF28,ZNF417/ZNF587,ZNF480,ZNF550,ZNF573,ZNF596,ZNF616,ZNF625,ZNF627,ZNF697,ZNF700,ZNF705A,ZNF705B/ZNF705D,ZNF726,ZNF776
Keratinization	-4.6	0.117	KLK12,KRT18,KRT19,KRT34,KRT5,KRT7,KRT84,KRTAP10-1,KRTAP10-12,KRTAP10-3,KRTAP10-7,KRTAP10-9,KRTAP12-2,KRTAP12-3,KRTAP19-1,KRTAP21-1,KRTAP4-7,KRTAP5-8,KRTAP9-1,KRTAP9-2,KRTAP9-6,LCE1D,PCSK6,PKP3,TGM1
Expression and translocation of olfactory receptors	-6.245	0.0977	LOC102723532/OR4N4,OR10G4,OR13C5,OR1F1,OR1L1,OR2A14,OR2A25,OR2C1,OR2H2,OR2J1,OR2J3,OR2L8,OR2M2,OR2T2/OR2T35,OR2T29/OR2T5,OR2T6,OR2V1,OR4A47,OR4B1,OR4C46,OR4D9,OR4F17 (includes others),OR4F21 (includes others),OR4N2,OR4Q3,OR52E6,OR56A1,OR5D16,OR5H14,OR5H15,OR5L1,OR5L2,OR5M1,OR6C75,OR7D4,OR7E24,OR8G1,OR9G4,OR9Q2
Activation of gene expression by SREBF (SREBP)		0.0244	HMGCS1
Allograft Rejection Signaling		0.0266	B2M,CD40LG,FAS,HLA-A,HLA-DRA,IGHG1,IGHG2,IGHG3,IGHG4,IGHM,IGKC,IL2,JCHAIN
Altered T Cell and B Cell Signaling in Rheumatoid Arthritis		0.0203	CCL21,CD40LG,CD79B,FAS,HLA-A,HLA-DRA,IGHA1,IGHG1,IGHG2,IGHG3,IGHG4,IGHM,IGKC,IL2,IL36RN,IL6,NFKB2,REL,SPP1
Amino acids regulate mTORC1		0.0182	ATP6V1G2
Androgen Biosynthesis		0.05	HSD3B1
Antimicrobial peptides		0.0294	REG3G
Assembly of RNA Polymerase II Complex		0.04	GTF2A2,TAF2
Autoimmune Thyroid Disease Signaling		0.0261	CD40LG,FAS,HLA-A,HLA-DRA,IGHG1,IGHG2,IGHG3,IGHG4,IGHM,IGKC,IL2,JCHAIN
B Cell Development		0.0225	CD79B,HLA-A,HLA-DRA,IGHA1,IGHG1,IGHG2,IGHG3,IGHG4,IGHM,IGKC,RAG2
B-WICH complex positively regulates rRNA expression		0.0385	POLR1C,SF3B1
BER (Base Excision Repair) Pathway		0.0455	ARL6IP5,NF1
BMAL1:CLOCK,NPAS2 activates circadian gene expression		0.037	SERPINE1
Basal Cell Carcinoma Signaling		0.0556	BMP1,FZD8,FZD9,WNT8A
Branched-chain amino acid catabolism		0.0556	PPM1K
Chondroitin Sulfate Biosynthesis		0.0164	CSGALNACT2
Chondroitin Sulfate Biosynthesis (Late Stages)		0.0189	CSGALNACT2
Circadian Clock		0.0508	HIF1A,PPP1CB,RPS27A
Circadian Rhythm Signaling		0.0634	AANAT,ATF4,BDNF,CACNA2D2,GNA11,GNAS,GNG11,GNG12,GUCY2D,HCK,HIF1A,ITPR1,NOS1,NOTUM,PDIA3,PTGDS,RACK1
Class C/3 (Metabotropic glutamate/pheromone receptors)		0.025	TAS1R3
Cytosolic sensors of pathogen-associated DNA		0.0435	NFKB2,RPS27A
Cytotoxic T Lymphocyte-mediated Apoptosis of Target Cells		0.00706	B2M,FAS,HLA-A
D-myo-inositol (1,3,4)-trisphosphate Biosynthesis		0.0588	INPPL1
D-myo-inositol (1,4,5)-Trisphosphate Biosynthesis		0.0385	PIP4K2C
D-myo-inositol (1,4,5)-trisphosphate Degradation		0.0625	INPPL1
DNA Damage/Telomere Stress Induced Senescence		0.0357	CCNE2,HMGA2
DNA damage-induced 14-3-3σ Signaling		0.0652	AKT1,CASP1,CCNE2
Deadenylation-dependent mRNA decay		0.0182	PABPC1
Dermatan Sulfate Biosynthesis		0.0159	CSGALNACT2
Dopamine Degradation		0.0312	IL4I1
ERCC6 (CSB) and EHMT2 (G9a) positively regulate rRNA expression		0.0541	CHD3,RBBP7
Endosomal Sorting Complex Required For Transport (ESCRT)		0.0645	RPS27A,VPS37D
Estrogen Biosynthesis		0.0435	CYP1B1,CYP4B1
Ethanol Degradation II		0.0286	ADH5
Fanconi Anemia Pathway		0.0263	RPS27A
Fatty Acid Activation		0.0667	ACSF2
Fatty Acid α-oxidation		0.0476	PTGS2
Fatty Acid β-oxidation I		0.0294	ACSF2
Fatty acyl-CoA biosynthesis		0.037	ACLY
Gastrin-CREB signalling pathway via PKC and MAPK		0.0556	HBEGF
Gene Silencing by RNA		0.0316	DDX4,HSP90AA1,TNRC6A
Glutamate binding, activation of AMPA receptors and synaptic plasticity		0.0312	AP2M1
Glutathione-mediated Detoxification		0.0526	GSTA2,GSTK1
Graft-versus-Host Disease Signaling		0.0135	FAS,HLA-A,HLA-DRA,IL2,IL36RN,IL6
Granzyme B Signaling		0.0625	NUMA1
Hematopoiesis from Pluripotent Stem Cells		0.0246	CXCL8,IGHA1,IGHG1,IGHG2,IGHG3,IGHG4,IGHM,IGKC,IL2,IL6,JCHAIN
Heme signaling		0.0213	HBB
Heparan Sulfate Biosynthesis		0.033	DTD2,EXTL3,NOTUM
Heparan Sulfate Biosynthesis (Late Stages)		0.0357	DTD2,EXTL3,NOTUM
Interconversion of nucleotide di- and triphosphates		0.0455	NME2
Intrinsic Pathway for Apoptosis		0.0545	AKT1,PPP1R13B,YWHAQ
Kinesins		0.0492	TUBB1,TUBB3,TUBB8
MAP kinase activation		0.0513	IRAK1,RPS27A
Macroautophagy		0.0308	ATG3,MAP1LC3B
Mechanisms of Viral Exit from Host Cells		0.0488	ACTA2,ACTG2
Meiotic recombination		0.0208	MND1
Meiotic synapsis		0.0364	SUN2,SYCP1
Melatonin Signaling		0.0417	CALM1 (includes others),NOTUM,PDIA3
Metabolism of amine-derived hormones		0.0556	AANAT
Metabolism of non-coding RNA		0.0545	GEMIN2,PHAX,SNRPE
Metabolism of steroid hormones		0.0571	FDX2,HSD3B1
Metabolism of water-soluble vitamins and cofactors		0.0339	GPHN,TCN1
Methylglyoxal Degradation III		0.0323	DHRS1
Mitochondrial L-carnitine Shuttle Pathway		0.0526	ACSF2
MyD88 dependent cascade initiated on endosome		0.0645	IRAK1,RPS27A
MyD88-independent TLR4 cascade		0.027	RPS27A
NAD Salvage Pathway II		0.037	NMNAT2
NoRC negatively regulates rRNA expression		0.0263	SIN3A
Nonhomologous End-Joining (NHEJ)		0.0408	BABAM2,TP53BP1
Noradrenaline and Adrenaline Degradation		0.0541	ADH5,IL4I1
Nucleosome assembly		0.0408	NPM1,RBBP7
Nucleotide Excision Repair		0.0103	RPS27A
OX40 Signaling Pathway		0.0146	B2M,HLA-A,HLA-DRA,IL2,JUN,NFKB2,REL
Oxidative Ethanol Degradation III		0.0179	CYP2W1
PI3K Cascade		0.0455	FGFR1,PIK3R1
PRC2 methylates histones and DNA		0.0286	RBBP7
Peroxisomal protein import		0.0317	GSTK1,RPS27A
Phosphatidylglycerol Biosynthesis II (Non-plastidic)		0.0667	GPAT2,GPAT3
Phototransduction Pathway		0.037	GUCY2D,RGR
Prolactin receptor signaling		0.0625	CSH1/CSH2
RAN Signaling		0.0588	RANBP1
RNA Polymerase I Transcription		0.06	CHD3,POLR1C,RBBP7
RNA polymerase II transcribes snRNA genes		0.0241	GTF2A2,PHAX
Receptor-type tyrosine-protein phosphatases		0.05	PTPRS
Retinoate Biosynthesis I		0.0465	RDH12,SDR9C7
Retinol Biosynthesis		0.0408	LPL,RDH12
Role of BRCA1 in DNA Damage Response		0.0375	BABAM2,E2F6,GADD45A
Role of MAPK Signaling in the Pathogenesis of Influenza		0.0595	AKT1,CCL2,PLA2G3,PLA2G4E,PTGS2
Role of OCT4 in Mammalian Embryonic Stem Cell Pluripotency		0.0435	SPP1,UTF1
SUMOylation of DNA damage response and repair proteins		0.0263	CBX2,PHC2
SUMOylation of DNA replication proteins		0.0222	AURKA
SUMOylation of chromatin organization proteins		0.0536	CBX2,CHD3,PHC2
SUMOylation of intracellular receptors		0.0357	NR4A2
SUMOylation of transcription factors		0.05	TP53BP1
Sensory perception of taste		0.0638	OTOP1,SCN9A,TAS1R3
Signaling by NOTCH2		0.0588	NOTCH2,RPS27A
Signaling by NOTCH3		0.06	HEY1,RPS27A,YBX1
Spliceosomal Cycle		0.0377	DDX39B,SF3B1
Stearate Biosynthesis I (Animals)		0.0563	ACSF2,ASPG,DHCR24,DHRS1
Superpathway of D-myo-inositol (1,4,5)-trisphosphate Metabolism		0.0455	INPPL1
Systemic Lupus Erythematosus Signaling		0.0319	AKT1,C7,CD40LG,CD79B,FCGR1A,FCGR3A/FCGR3B,FOS,HLA-A,HNRNPA2B1,HNRNPC,IFNA1/IFNA13,IFNA14,IFNA2,IFNA4,IGHA1,IGHG1,IGHG2,IGHG3,IGHG4,IGHM,IGKC,IL2,IL36RN,IL6,JCHAIN,JUN,NFATC4,PIK3C2B,PIK3R1,PIK3R3,PIM2,SNRNP70,SNRPC,SNRPE
T Helper Cell Differentiation		0.0191	BCL6,CD40LG,GATA3,HLA-A,HLA-DRA,IL2,IL6,IL6ST,TGFBR2
TP53 Regulates Transcription of DNA Repair Genes		0.0429	ELOC,FOS,JUN
Telomere Extension by Telomerase		0.0667	HNRNPA2B1
The Visual Cycle		0.0417	RDH12
Toll Like Receptor 3 (TLR3) Cascade		0.0312	RPS27A
Transcriptional Regulation by E2F6		0.0588	E2F6,RBBP7
Transcriptional regulation of granulopoiesis		0.0196	SPI1
Tryptophan Degradation X (Mammalian, via Tryptamine)		0.037	IL4I1
UVC-Induced MAPK Signaling		0.0392	FOS,JUN
Vitamin-C Transport		0.0435	LRRC8B
tRNA Charging		0.0256	EARS2
tRNA Splicing		0.0217	PDE5A
γ-linolenate Biosynthesis II (Animals)		0.0526	ACSF2
Aspirin ADME		0.0714	BSG
DNA Double-Strand Break Repair by Homologous Recombination		0.0714	ABL1
Formation of axial mesoderm		0.0714	YAP1
Mevalonate Pathway I		0.0714	HMGCS1
Phenylalanine Degradation IV (Mammalian, via Side Chain)		0.0714	IL4I1
Assembly of RNA Polymerase I Complex		0.0769	POLR1C
Cholesterol Biosynthesis I		0.0769	DHCR24
Cholesterol Biosynthesis II (via 24,25-dihydrolanosterol)		0.0769	DHCR24
Cholesterol Biosynthesis III (via Desmosterol)		0.0769	DHCR24
Glucocorticoid Biosynthesis		0.0769	HSD3B1
Glycogen Degradation III		0.0769	PGM5
Guanosine Nucleotides Degradation III		0.0769	PNP
Mitochondrial calcium ion transport		0.0769	AKAP1
Mitochondrial iron-sulfur cluster biogenesis		0.0769	FDX2
NAD biosynthesis II (from tryptophan)		0.0769	NMNAT2
POU5F1 (OCT4), SOX2, NANOG activate genes related to proliferation		0.0769	ZIC3
Processing of SMDT1		0.0769	PHB2
Transcriptional regulation of testis differentiation		0.0769	PTGDS
Myogenesis		0.069	ABL1,BOC
Superpathway of Cholesterol Biosynthesis		0.069	DHCR24,HMGCS1
TBC/RABGAPs		0.0682	MAP1LC3B,RAB5A,TBC1D16
CDP-diacylglycerol Biosynthesis I		0.0714	GPAT2,GPAT3
Glutathione Redox Reactions I		0.0714	GPX1,GSTK1
MTOR signalling		0.0714	AKT1,RPS6
Hematopoiesis from Multipotent Stem Cells		0.0833	IL2
Mineralocorticoid Biosynthesis		0.0833	HSD3B1
Presynaptic depolarization and calcium channel opening		0.0833	CACNA2D2
Reversible hydration of carbon dioxide		0.0833	CA4
Vitamin D (calciferol) metabolism		0.0833	GC
Assembly and cell surface presentation of NMDA receptors		0.0698	TUBB1,TUBB3,TUBB8
Signaling by Insulin receptor		0.0698	ATP6V1G2,PIK3R1,SHC1
Signaling by SCF-KIT		0.0698	KIT,PIK3R1,PIK3R3
Pyroptosis		0.0741	CASP1,IRF1
Acetone Degradation I (to Methylglyoxal)		0.0714	CYP1B1,CYP4B1,DHRS1
MyD88:MAL(TIRAP) cascade initiated on plasma membrane		0.0714	CD36,IRAK1,RPS27A
Thyroid Hormone Metabolism II (via Conjugation and/or Degradation)		0.0714	UGT2A3,UGT2B15,UGT2B7
GABA Receptor Signaling		0.0682	AP2M1,CACNA2D2,GNA11,GNAS,GNG11,GNG12,GPHN,ITPR1,RPS27A
Alpha-protein kinase 1 signaling pathway		0.0909	RPS27A
Aspartate and asparagine metabolism		0.0909	ASPG
Glycogen Degradation II		0.0909	PGM5
Ketogenesis		0.0909	HMGCS1
Phenylalanine and tyrosine metabolism		0.0909	IL4I1
SUMOylation of immune response proteins		0.0909	NFKB2
Signaling by Leptin		0.0909	SOCS3
Estrogen-mediated S-phase Entry		0.0769	CCNE2,E2F6
WNT ligand biogenesis and trafficking		0.0769	WLS,WNT8A
Gamma carboxylation, hypusine formation and arylsulfatase activation		0.0732	DPH5,EIF5A,GAS6
RNA Polymerase III Transcription		0.0732	NFIC,NFIX,POLR1C
Transport of vitamins, nucleosides, and related molecules		0.0732	APOD,SLC25A6,SLC33A1
Triacylglycerol Biosynthesis		0.0714	ASPG,GPAT2,GPAT3,PLPP1
Bupropion Degradation		0.08	CYP1B1,CYP4B1
Cholesterol biosynthesis		0.08	DHCR24,HMGCS1
Insulin processing		0.08	CPE,P4HB
MyD88 cascade initiated on plasma membrane		0.08	IRAK1,RPS27A
Citrulline Biosynthesis		0.1	GLS
Embryonic Stem Cell Differentiation into Cardiac Lineages		0.1	HOXB5
Neurotransmitter clearance		0.1	SLC6A4
mRNA Editing		0.1	ADARB1
Growth hormone receptor signaling		0.0833	CSH1/CSH2,SOCS3
Regulation of RUNX1 Expression and Activity		0.0833	CCND2,TNRC6A
Tumoricidal Function of Hepatic Natural Killer Cells		0.0833	FAS,ICAM1
Formation of paraxial mesoderm		0.087	DLL3,FGFR1
Pyrimidine Deoxyribonucleotides De Novo Biosynthesis I		0.087	NME2,NME3
Interleukin-9 signaling		0.111	JAK1
Pathogenesis of Multiple Sclerosis		0.111	CCL3
Prednisone ADME		0.111	UGT2B7
RHO GTPases Activate Rhotekin and Rhophilins		0.111	RHPN2
Glutamate Receptor Signaling		0.0758	CALM1 (includes others),GLS,GLUL,GNG11,GNG12
TWEAK Signaling		0.0811	NFKB2,REL,TRADD
Insertion of tail-anchored proteins into the endoplasmic reticulum membrane		0.0909	APP,PRNP
RHO GTPases Activate NADPH Oxidases		0.0909	NCF1,PIN1
DNA Damage Reversal		0.125	ALKBH5
Inositol Pyrophosphates Biosynthesis		0.125	PPIP5K2
Interleukin-17 signaling		0.125	IL17C
Miro GTPase Cycle		0.125	RHOT1
Superoxide Radicals Degradation		0.125	SOD3
TRAIL signaling		0.125	TNFSF10
Synaptic adhesion-like molecules		0.0952	LRFN1,PTPRS
4-1BB Signaling in T Lymphocytes		0.0882	JUN,NFKB2,REL
Cargo concentration in the ER		0.0882	CTSZ,SEC23A,TMED10
Oncogene Induced Senescence		0.0882	ID1,RPS27A,TNRC6A
Triglyceride metabolism		0.0882	FABP4,FABP5,PPP1CB
Signaling by Hippo		0.1	MOB1A,YAP1
Synthesis, secretion, and deacylation of Ghrelin		0.1	IGF1,KLF4
nNOS Signaling in Neurons		0.0851	CALM1 (includes others),CAPN3,NOS1,PFKM
Bladder Cancer Signaling		0.0776	ABL1,CXCL8,E2F6,MMP14,MMP2,SIN3A,THBS1,VEGFA,VEGFD
Airway Inflammation in Asthma		0.0909	CCL2,CXCL8,EPX
Signal amplification		0.0909	GNA11,GNG11,GNG12
Aryl hydrocarbon receptor signalling		0.143	HSP90AB1
Glycogen Biosynthesis II (from UDP-D-Glucose)		0.143	UGP2
NAD Biosynthesis from 2-amino-3-carboxymuconate Semialdehyde		0.143	NMNAT2
NAD Salvage Pathway III		0.143	NMNAT2
Trehalose Degradation II (Trehalase)		0.143	HK1
GABA synthesis, release, reuptake and degradation		0.105	DNAJC5,RAB3A
NFE2L2 regulating anti-oxidant/detoxification enzymes		0.105	ATF4,GSTA2
Regulation of TP53 Activity through Methylation		0.105	L3MBTL1,RPS27A
G-protein beta:gamma signalling		0.0938	AKT1,GNG11,GNG12
Asparagine N-linked glycosylation		0.0968	ALG14,CALR,PDIA3
Bile acid and bile salt metabolism		0.0968	CH25H,OSBPL9,PTGIS
Toll-like Receptor Cascades		0.0968	CD36,SFTPA1,SFTPA2
Xenobiotic Metabolism Signaling		0.0748	CITED2,CYP1B1,GSTA2,GSTK1,HSP90AA1,HSP90AB1,IL4I1,IL6,MAF,MAP3K11,NFKB2,PIK3C2B,PIK3R1,PIK3R3,PPP2CA,PPP2CB,PPP2R1A,PPP2R2B,REL,SOD3,UGT2B15,UGT2B7
Formation of definitive endoderm		0.111	CXCR4,SOX17
CD27 Signaling in Lymphocytes		0.0877	FOS,JUN,MAP3K11,NFKB2,REL
Chondroitin and Dermatan Biosynthesis		0.167	CSGALNACT2
Fructose metabolism		0.167	KHK
GDP-mannose Biosynthesis		0.167	GPI
NAD Biosynthesis III		0.167	NMNAT2
Serotonin and Melatonin Biosynthesis		0.167	AANAT
Activation of kainate receptors upon glutamate binding		0.1	CALM1 (includes others),GNG11,GNG12
Mitophagy		0.1	MAP1LC3B,RPS27A,SQSTM1
1D-myo-inositol Hexakisphosphate Biosynthesis II (Mammalian)		0.118	INPPL1,ITPK1
Dermatan Sulfate Degradation (Metazoa)		0.118	HYAL3,OGA
DAG and IP3 signaling		0.0976	AHCYL1,CALM1 (includes others),ITPR1,PRKX
Adenosine Nucleotides Degradation II		0.125	ADAT3,PNP
Chondroitin Sulfate Degradation (Metazoa)		0.125	HYAL3,OGA
Rap1 signalling		0.125	RAP1GAP,RAPGEF4
SUMOylation of DNA methylation proteins		0.125	CBX2,PHC2
Signal regulatory protein family interactions		0.125	SFTPA1,SFTPA2
Superpathway of Citrulline Metabolism		0.125	GLS,NOS1
Arsenate Detoxification I (Glutaredoxin)		0.2	PNP
Citrulline-Nitric Oxide Cycle		0.2	NOS1
Creatine-phosphate Biosynthesis		0.2	CKB
FasL/ CD95L signaling		0.2	FAS
Formation of xylulose-5-phosphate		0.2	DCXR
Lactose Degradation III		0.2	GBA3
Role of WNT/GSK-3β Signaling in the Pathogenesis of Influenza		0.0897	FZD8,FZD9,IFNA1/IFNA13,IFNA14,IFNA2,IFNA4,WNT8A
Effects of PIP2 hydrolysis		0.111	DAGLA,ITPR1,TRPC3
Regulation of cholesterol biosynthesis by SREBP (SREBF)		0.133	INSIG1,SEC23A
Response of EIF2AK1 (HRI) to heme deficiency		0.133	ATF3,ATF4
Signaling by BMP		0.115	CER1,CHRDL1,FSTL1
Acetylcholine binding and downstream events		0.143	CHRNB3,CHRNE
Colanic Acid Building Blocks Biosynthesis		0.143	GPI,UGP2
Glutamate and glutamine metabolism		0.143	GLS,GLUL
Interleukin-15 signaling		0.143	JAK1,SHC1
LGI-ADAM interactions		0.143	LGI2,STX1B
Regulation of TP53 Activity through Association with Co-factors		0.143	AKT1,PPP1R13B
Role of IL-17A in Psoriasis		0.143	CXCL1,CXCL8
D-glucuronate Degradation I		0.25	DCXR
Eumelanin Biosynthesis		0.25	MIF
Glutathione Redox Reactions II		0.25	PDIA3
Melatonin Degradation II		0.25	IL4I1
Molybdenum Cofactor Biosynthesis		0.25	GPHN
NGF processing		0.25	PCSK6
Neurotransmitter uptake and metabolism In glial cells		0.25	GLUL
Oxidized GTP and dGTP Detoxification		0.25	RUVBL2
PRPP Biosynthesis I		0.25	PRPS2
Phenylethylamine Degradation I		0.25	AOC3
Signaling by Erythropoietin		0.12	EPOR,PIK3R1,SHC1
Apelin Muscle Signaling Pathway		0.104	AKT1,GNA11,GNAS,GNG11,GNG12
IL-22 Signaling		0.125	AKT1,JAK1,SOCS3
Other interleukin signaling		0.125	JAK1,STX3,TXLNA
Dissolution of Fibrin Clot		0.154	PLAUR,SERPINE1
Platelet Aggregation (Plug Formation)		0.154	COL1A1,COL1A2
Trafficking and processing of endosomal TLR		0.154	CTSB,CTSL
UDP-N-acetyl-D-galactosamine Biosynthesis II		0.154	GPI,HK1
Glucose and Glucose-1-phosphate Degradation		0.167	HK1,PGM5
1D-myo-inositol Hexakisphosphate Biosynthesis V (from Ins(1,3,4)P3)		0.333	ITPK1
Adenine and Adenosine Salvage I		0.333	PNP
Diphthamide Biosynthesis		0.333	DPH5
Formaldehyde Oxidation II (Glutathione-dependent)		0.333	ADH5
Guanine and Guanosine Salvage I		0.333	PNP
Hypusine Biosynthesis		0.333	EIF5A
MTF1 activates gene expression		0.333	CSRP1
S-adenosyl-L-methionine Biosynthesis		0.333	MAT2B
Thymine Degradation		0.333	UPB1
Uracil Degradation II (Reductive)		0.333	UPB1
Putrescine Degradation III		0.136	IL4I1,SAT1,SAT2
TNFR2 Signaling		0.125	FOS,JUN,NFKB2,REL
GDP-glucose Biosynthesis		0.182	HK1,PGM5
Purine Nucleotides De Novo Biosynthesis II		0.182	IMPDH1,IMPDH2
Interleukin-7 signaling		0.143	JAK1,PIK3R1,PIK3R3
Regulation of TLR by endogenous ligand		0.143	CD36,SFTPA1,SFTPA2
Maturity Onset Diabetes of Young (MODY) Signaling		0.101	APOC1,APOC3,APOD,APOE,CACNA2D2,KCNJ8,NFKB2,NKX6-1
Apelin Liver Signaling Pathway		0.15	COL1A1,COL1A2,FAS
Inflammasome pathway		0.15	CASP1,CTSB,NFKB2
Interleukin-12 family signaling		0.15	IL6ST,JAK1,P4HB
Caspase activation via Dependence Receptors in the absence of ligand		0.2	DAPK2,UNC5A
RUNX1 and FOXP3 control the development of regulatory T lymphocytes (Tregs)		0.2	CR1,IL2
Role of p14/p19ARF in Tumor Suppression		0.133	NPM1,PIK3C2B,PIK3R1,PIK3R3
Metabolism of cofactors		0.158	AKT1,CALM1 (includes others),HSP90AA1
Asparagine Degradation I		0.5	ASPG
Glutamine Degradation I		0.5	GLS
Spermidine Biosynthesis I		0.5	SRM
Sulfate Activation for Sulfonation		0.5	PAPSS2
Transport of glycerol from adipocytes to the liver by Aquaporins		0.5	AQP7
Xanthine and Xanthosine Salvage		0.5	PNP
Amyloid Processing		0.118	AKT1,APP,BACE2,CAPN3,CDK5R1,MAPT
Butyrophilin (BTN) family interactions		0.222	BTN3A1,BTNL9
Interleukin-1 processing		0.222	CASP1,NFKB2
OAS antiviral response		0.222	FLNA,OAS1
Metabolism of Angiotensinogen to Angiotensins		0.167	ACE,CPA3,CTSZ
Superpathway of Geranylgeranyldiphosphate Biosynthesis I (via Mevalonate)		0.167	COX10,FNTB,HMGCS1
Unfolded Protein Response (UPR)		0.167	ATF4,HSPA5,XBP1
Regulation of the Epithelial-Mesenchymal Transition Pathway		0.0923	AKT1,EGR1,FGFR1,FZD8,FZD9,HIF1A,HMGA2,JAK1,MMP2,NFKB2,NOTCH2,PDGFD,PIK3C2B,PIK3R1,PIK3R3,REL,TGFBR2,WNT8A
Notch Signaling		0.132	DLL3,HES7,HEY1,NOTCH2,NUMBL
Protein methylation		0.176	CALM1 (includes others),RPS2,VCP
Signaling by NTRK3 (TRKC)		0.176	PIK3R1,PTPRS,SHC1
Signaling by Type 1 Insulin-like Growth Factor 1 Receptor (IGF1R)		0.176	IGF1,PIK3R1,SHC1
Purine Ribonucleosides Degradation to Ribose-1-phosphate		0.25	ADAT3,PNP
Dopamine Receptor Signaling		0.113	DRD5,IL4I1,PPP1CB,PPP1R14A,PPP1R3C,PPP2CA,PPP2CB,PPP2R1A,PPP2R2B
FAT10 Signaling Pathway		0.123	MAP1LC3B,PSMB10,PSMB2,PSMC6,PSMD1,SQSTM1,UBA1
Caspase activation via Death Receptors in the presence of ligand		0.188	FAS,TNFSF10,TRADD
Extrinsic Prothrombin Activation Pathway		0.188	F12,TFPI,THBD
VDR/RXR Activation		0.115	FOXO1,GADD45A,IGFBP3,IGFBP5,IGFBP6,IL2,KLF4,SPP1,THBD
Metabolism of nitric oxide: NOS3 activation and regulation		0.2	AKT1,CALM1 (includes others),HSP90AA1
Synthesis of Prostaglandins (PG) and Thromboxanes (TX)		0.2	PTGDS,PTGIS,PTGS2
YAP1- and WWTR1 (TAZ)-stimulated gene expression		0.2	CCN2,TEAD3,YAP1
Adenine and Adenosine Salvage III		0.286	ADAT3,PNP
Epithelial-Mesenchymal Transition (EMT) during gastrulation		0.286	CLDN7,FGFR1
Acetyl-CoA Biosynthesis III (from Citrate)		1	ACLY
Glutamine Biosynthesis I		1	GLUL
Role of Lipids/Lipid Rafts in the Pathogenesis of Influenza		0.174	IFNA1/IFNA13,IFNA14,IFNA2,IFNA4
Urate Biosynthesis/Inosine 5'-phosphate Degradation		0.214	IMPDH1,IMPDH2,PNP
Lipid particle organization		0.333	FITM1,HILPDA
Pyruvate Fermentation to Lactate		0.333	LDHA,LDHB
Advanced glycosylation endproduct receptor signaling		0.231	AGER,APP,PRKCSH
Azathioprine ADME		0.231	GSTA2,IMPDH1,IMPDH2
Cleavage and Polyadenylation of Pre-mRNA		0.231	CPSF6,PABPN1,PAPOLA
Passive transport by Aquaporins		0.231	AQP1,AQP10,AQP7
Signaling by MST1		0.4	MST1,SPINT1
Mitotic Roles of Polo-Like Kinase		0.134	ANAPC4,HSP90AA1,HSP90AB1,PLK3,PPP2CA,PPP2CB,PPP2R1A,PPP2R2B,PTTG1
Erythrocytes take up carbon dioxide and release oxygen		0.273	AQP1,CA4,HBB
Phagosome Maturation		0.11	ATP6V1G2,B2M,CALR,CTSB,CTSL,CTSZ,DCTN4,DYNC1H1,HLA-A,HLA-DRA,NCF1,NOS1,RAB5A,RILP,STX1B,TUBB1,TUBB3,TUBB8
Role of JAK1, JAK2 and TYK2 in Interferon Signaling		0.192	IFNA1/IFNA13,JAK1,NFKB2,REL,STAT2
Calcium Transport I		0.3	ANXA5,ATP2A2,ATP2B4
Prostanoid Biosynthesis		0.3	PTGDS,PTGIS,PTGS2
Iron homeostasis signaling pathway		0.116	ATP6V1G2,BMP1,CD163,EPAS1,FBXL5,HBA1/HBA2,HBB,HIF1A,HIF3A,IL6,JAK1,LRP1,PDGFB,PDGFRA,TMPRSS6,TWSG1
Spermine and Spermidine Degradation I		0.5	SAT1,SAT2
Semaphorin Signaling in Neurons		0.148	ARHGAP1,CFL1,CFL2,DPYSL3,ITGB1,RHOT1,RHOU,RND1,ROCK1
Sucrose Degradation V (Mammalian)		0.333	ALDOA,KHK,TPI1
Geranylgeranyldiphosphate Biosynthesis		0.667	COX10,FNTB
Cell Cycle Regulation by BTG Family Proteins		0.184	BTG1,CCNE2,E2F6,PPP2CA,PPP2CB,PPP2R1A,PPP2R2B
Role of Cytokines in Mediating Communication between Immune Cells		0.167	CXCL8,IFNA1/IFNA13,IFNA14,IFNA2,IFNA4,IL2,IL26,IL36RN,IL6
Erythrocytes take up oxygen and release carbon dioxide		0.429	AQP1,CA4,HBB
MSP-RON Signaling Pathway		0.172	ACTA2,ACTG2,CCL2,F12,IL3RA,KLK12,MST1,PIK3C2B,PIK3R1,PIK3R3
Role of IL-17A in Arthritis		0.175	CCL2,CCL7,CXCL1,CXCL8,NFKB2,PIK3C2B,PIK3R1,PIK3R3,PTGS2,REL
Role of Osteoblasts, Osteoclasts and Chondrocytes in Rheumatoid Arthritis		0.123	ADAMTS4,AKT1,BMP1,CALM1 (includes others),COL1A1,DKK3,FOS,FOXO1,FZD8,FZD9,GSN,IGF1,IL1R1,IL36RN,IL6,ITGA5,JUN,LRP1,MMP14,NFATC4,PIK3C2B,PIK3R1,PIK3R3,SFRP2,SP7,SPP1,TRADD,WNT8A
Primary Immunodeficiency Signaling		0.197	CD40LG,CIITA,IGHA1,IGHG1,IGHG2,IGHG3,IGHG4,IGHM,IGKC,IGLL1/IGLL5,JCHAIN,RAG2
Th1 and Th2 Activation Pathway		0.14	CD274,CD40LG,CXCR4,GATA3,HLA-A,HLA-DRA,ICAM1,IFNA1/IFNA13,IL2,IL31,IL6,IRF1,JAK1,JUN,MAF,NFATC4,NOTCH2,PIK3C2B,PIK3R1,PIK3R3,SOCS3,SPI1,TGFBR2,TGFBR3
Germ Cell-Sertoli Cell Junction Signaling		0.147	A2M,ACTA2,ACTG2,ACTN1,AKT1,CFL1,CFL2,GSN,ILK,IQGAP1,ITGB1,MAP3K11,PIK3C2B,PIK3R1,PIK3R3,RHOT1,RHOU,RND1,SORBS1,TGFBR2,TUBB1,TUBB3,TUBB8,VCL,ZYX
Clathrin-mediated Endocytosis Signaling		0.139	ACTA2,ACTG2,ACTR2,ACTR3,AP2M1,AP3B1,AP3D1,AP4S1,APOC1,APOC3,APOD,APOE,ARRB1,CLTC,CLU,GAK,IGF1,ITGA5,ITGB1,ORM2,PDGFB,PDGFD,PIK3C2B,PIK3R1,PIK3R3,RAB5A,RPS27A,VEGFA,VEGFD
Glucocorticoid Receptor Signaling		0.11	A2M,ADRB2,AKT1,ATP5F1A,ATP5F1B,B2M,CCL2,CCL3,CD163,CXCL8,DUSP1,ELK1,FBP1,FCGR1A,FKBP5,FOS,FOXO3,GABPA,GTF2A2,HLA-A,HLA-DRA,HSP90AA1,HSP90AB1,HSPA5,ICAM1,IFNA1/IFNA13,IFNA14,IFNA2,IFNA4,IGF1,IL1R1,IL2,IL3RA,IL6,IL6ST,JAK1,JUN,KRT18,KRT19,KRT34,KRT5,KRT7,MMP2,NDUFA13,NDUFB10,NDUFB2,NDUFS5,NDUFV1,NFATC4,NFKB2,PDK4,PIK3C2B,PIK3R1,PIK3R3,PLA2G3,PLA2G4E,PTGS2,SCGB1A1,SELE,SERPINE1,SHC1,TAF2,TGFBR2,TSC2…
Tight Junction Signaling		0.15	ACTA2,ACTG2,AKT1,CGN,CLDN18,CLDN2,CLDN4,CLDN7,CPSF6,F11R,FOS,IGSF5,JAM2,JUN,MYH11,MYL6,MYL9,MYLK,NFKB2,PPP2CA,PPP2CB,PPP2R1A,PPP2R2B,REL,STX1B,TGFBR2,VCL
Axonal Guidance Signaling		0.127	ABL1,ACE,ACTR2,ACTR3,ADAM33,ADAM9,ADAMTS1,ADAMTS4,ADAMTS7,AKT1,BDNF,BMP1,CFL1,CFL2,CXCR4,ECE2,EFNA1,EFNA3,EFNA4,FZD8,FZD9,GNA11,GNAS,GNG11,GNG12,IGF1,ITGA1,ITGA5,ITGA7,ITGA9,ITGAV,ITGB1,KALRN,MMP14,MMP2,MYL6,MYL9,MYSM1,NFATC4,NOTUM,NRP2,NTN1,PDGFB,PDGFD,PDIA3,PIK3C2B,PIK3R1,PIK3R3,RND1,ROCK1,RTN4,RTN4R,SEMA3C,SEMA4A,SEMA6A,SHC1,SLIT2,TUBB1,TUBB3,TUBB8,UNC5A,VEGFA,VEGFD,WIPF1,WNT8A
Granulocyte Adhesion and Diapedesis		0.175	CCL1,CCL18,CCL2,CCL21,CCL24,CCL3,CCL4L1/CCL4L2,CCL7,CCL8,CD99,CDH5,CLDN18,CLDN2,CLDN4,CLDN7,CX3CL1,CXCL1,CXCL2,CXCL8,CXCR4,ICAM1,ICAM2,IL1R1,IL36RN,ITGB1,MMP14,MMP2,MSN,PF4,PPBP,SDC3,SELE,THY1
Agranulocyte Adhesion and Diapedesis		0.19	ACTA2,ACTG2,AOC3,CCL1,CCL18,CCL2,CCL21,CCL24,CCL3,CCL4L1/CCL4L2,CCL7,CCL8,CD34,CD99,CDH5,CLDN18,CLDN2,CLDN4,CLDN7,CX3CL1,CXCL1,CXCL2,CXCL8,CXCR4,FN1,ICAM1,ICAM2,IL1R1,IL36RN,ITGA5,ITGB1,MMP14,MMP2,MSN,MYH11,MYL6,MYL9,PF4,PPBP,SELE
Hepatic Fibrosis / Hepatic Stellate Cell Activation		0.253	A2M,ACTA2,CCL2,CCL21,CCN2,CD40LG,COL15A1,COL16A1,COL18A1,COL1A1,COL1A2,COL3A1,COL4A1,COL4A2,COL4A3,COL4A5,COL5A1,COL5A2,COL6A1,COL6A2,COL6A3,CXCL8,EDNRB,FAS,FGFR1,FN1,ICAM1,IFNA1/IFNA13,IGF1,IGFBP3,IGFBP4,IGFBP5,IL1R1,IL6,MMP2,MYH11,MYL6,MYL9,NFKB2,PDGFB,PDGFD,PDGFRA,REL,SERPINE1,TGFBR2,TIMP1,TIMP2,VEGFA,VEGFD
